# Supplementary material for: 2-((E)-{4-[Bis(4-eth­oxy­phen­yl)amino]­phen­yl}imino­meth­yl)phenol
Source: Acta Crystallogr Sect E Struct Rep Online. 2014 Feb 15;70(Pt 3):o313. doi: 10.1107/S1600536814003201 (PMC3998452; doi:10.1107/S1600536814003201)
Supplement: Supplementary file 1 [file e-70-0o313-sup1.cif]

##############################################################################
#                                                                            #
# This CIF contains the data in a paper accepted for publication in          #
# Acta Crystallographica Section E. It conforms to the requirements of       #
# Notes for Authors for Acta Crystallographica Section E, and has been       #
# peer reviewed under the auspices of the IUCr Commission on Journals.       #
#                                                                            #
# Full details of the Crystallographic Information File format               #
# are given in the paper "The Crystallographic Information File (CIF):       #
# a New Standard Archive File for Crystallography" by S. R. Hall, F. H.      #
# Allen and I. D. Brown [Acta Cryst. (1991), A47, 655-685].                  #
#                                                                            #
# The current version of the core CIF dictionary is obtainable from          #
# ftp://ftp.iucr.org/pub/cif_core.dic.                                       #
#                                                                            #
# Software is freely available for graphical display of the structure(s)     #
# in this CIF. For information consult the CIF software page                 #
# http://www.iucr.org/resources/cif/software.                                #
#                                                                            #
# This file may be used for bona fide research purposes within the           #
# scientific community so long as proper attribution is given to the journal # 
# article from which it was obtained.                                        #
#                                                                            #
##############################################################################
data_I
_database_code_depnum_ccdc_archive 'CCDC 986499'
_audit_creation_method     SHELXL-97
_chemical_name_systematic
;
2-((<i>E</i>)-{4-[Bis(4-ethoxyphenyl)amino]phenyl}iminomethyl)phenol
;
_chemical_name_common     ?
_chemical_formula_moiety     'C29 H28 N2 O3'
_chemical_formula_sum     'C29 H28 N2 O3'
_chemical_formula_iupac     'C29 H28 N2 O3'
_chemical_formula_weight     452.53
_chemical_melting_point     ?
_symmetry_cell_setting     orthorhombic
_symmetry_space_group_name_H-M     'P 21 21 21'
loop_
    _symmetry_equiv_pos_as_xyz
    'x, y, z'
    '-x+1/2, -y, z+1/2'
    '-x, y+1/2, -z+1/2'
    'x+1/2, -y+1/2, -z'
_cell_length_a     9.765(3)
_cell_length_b     13.113(4)
_cell_length_c     19.378(6)
_cell_angle_alpha     90.00
_cell_angle_beta     90.00
_cell_angle_gamma     90.00
_cell_volume     2481.2(14)
_cell_formula_units_Z     4
_cell_measurement_reflns_used     2336
_cell_measurement_theta_min     2.34
_cell_measurement_theta_max     20.74
_cell_measurement_temperature     296(2)
_exptl_crystal_description     block
_exptl_crystal_colour     yellow
_exptl_crystal_size_max     0.40
_exptl_crystal_size_mid     0.30
_exptl_crystal_size_min     0.20
_exptl_crystal_density_diffrn     1.211
_exptl_crystal_density_meas     ?
_exptl_crystal_density_method     'not measured'
_exptl_crystal_F_000     960
_exptl_absorpt_coefficient_mu     0.079
_exptl_absorpt_correction_type     multi-scan
_exptl_absorpt_process_details     '(SADABS; Bruker, 2001)'
_exptl_absorpt_correction_T_min     0.9692
_exptl_absorpt_correction_T_max     0.9844
_exptl_special_details     ?
_diffrn_ambient_temperature     296(2)
_diffrn_radiation_type     MoK\a
_diffrn_radiation_wavelength     0.71073
_diffrn_radiation_source     'fine-focus sealed tube'
_diffrn_radiation_monochromator     graphite
_diffrn_measurement_device_type     'Bruker SMART CCD area-detector'
_diffrn_measurement_method     'phi and omega scans'
_diffrn_detector_area_resol_mean     ?
_diffrn_reflns_number     17684
_diffrn_reflns_av_R_equivalents     0.0513
_diffrn_reflns_av_sigmaI/netI     0.0331
_diffrn_reflns_theta_min     1.88
_diffrn_reflns_theta_max     25.00
_diffrn_reflns_theta_full     25.00
_diffrn_measured_fraction_theta_max     1.000
_diffrn_measured_fraction_theta_full     1.000
_diffrn_reflns_limit_h_min     -11
_diffrn_reflns_limit_h_max     11
_diffrn_reflns_limit_k_min     -15
_diffrn_reflns_limit_k_max     15
_diffrn_reflns_limit_l_min     -22
_diffrn_reflns_limit_l_max     22
_diffrn_standards_number     ?
_diffrn_standards_interval_count     ?
_diffrn_standards_interval_time     ?
_diffrn_standards_decay_%     ?
_refine_special_details
;
Refinement of <i>F</i>^2^ against ALL reflections. The weighted <i>R</i>-factor
<i>wR</i> and goodness of fit <i>S</i> are based on <i>F</i>^2^, conventional
<i>R</i>-factors <i>R</i> are based on <i>F</i>, with <i>F</i> set to zero for
negative <i>F</i>^2^. The threshold expression of <i>F</i>^2^ >
\s(<i>F</i>^2^) is used only for calculating <i>R</i>-factors(gt) <i>etc</i>.
and is not relevant to the choice of reflections for refinement.
<i>R</i>-factors based on <i>F</i>^2^ are statistically about twice as large
as those based on <i>F</i>, and <i>R</i>- factors based on ALL data will be
even larger.
;
_reflns_number_total     2486
_reflns_number_gt     1747
_reflns_threshold_expression     I>2sigma(I)
_refine_ls_structure_factor_coef     Fsqd
_refine_ls_matrix_type     full
_refine_ls_R_factor_all     0.0718
_refine_ls_R_factor_gt     0.0437
_refine_ls_wR_factor_gt     0.0995
_refine_ls_wR_factor_ref     0.1129
_refine_ls_goodness_of_fit_ref     1.126
_refine_ls_restrained_S_all     1.177
_refine_ls_number_reflns     2486
_refine_ls_number_parameters     310
_refine_ls_number_restraints     6
_refine_ls_hydrogen_treatment     constr
_refine_ls_weighting_scheme     calc
_refine_ls_weighting_details
         'calc w=1/[\s^2^(Fo^2^)+(0.0561P)^2^+0.0000P] where P=(Fo^2^+2Fc^2^)/3'
_atom_sites_solution_hydrogens     geom
_atom_sites_solution_primary     direct
_atom_sites_solution_secondary     difmap
_refine_ls_shift/su_max     0.000
_refine_ls_shift/su_mean     0.000
_refine_diff_density_max     0.118
_refine_diff_density_min     -0.179
_refine_ls_extinction_method     none
_refine_ls_extinction_coef     ?
loop_
    _atom_type_symbol
    _atom_type_description
    _atom_type_scat_dispersion_real
    _atom_type_scat_dispersion_imag
    _atom_type_scat_source
    'C' 'C' 0.0033 0.0000
                         'International Tables Vol C Tables 4.2.6.8 and 6.1.1.4'
    'H' 'H' 0.0000 0.0000
                         'International Tables Vol C Tables 4.2.6.8 and 6.1.1.4'
    'N' 'N' 0.0061 0.0000
                         'International Tables Vol C Tables 4.2.6.8 and 6.1.1.4'
    'O' 'O' 0.0106 0.0000
                         'International Tables Vol C Tables 4.2.6.8 and 6.1.1.4'
_computing_data_collection     'SMART (Bruker, 2007)'
_computing_cell_refinement     'SAINT (Bruker, 2007)'
_computing_data_reduction     'SAINT (Bruker, 2007)'
_computing_structure_solution     'SHELXS97 (Sheldrick, 2008)'
_computing_structure_refinement     'SHELXL97 (Sheldrick, 2008)'
_computing_molecular_graphics     'SHELXTL (Sheldrick, 2008)'
_computing_publication_material     'SHELXTL (Sheldrick, 2008)'
loop_
    _atom_site_type_symbol
    _atom_site_label
    _atom_site_fract_x
    _atom_site_fract_y
    _atom_site_fract_z
    _atom_site_U_iso_or_equiv
    _atom_site_adp_type
    _atom_site_calc_flag
    _atom_site_refinement_flags
    _atom_site_occupancy
    _atom_site_symmetry_multiplicity
    _atom_site_disorder_assembly
    _atom_site_disorder_group
    C C1 0.1807(5) 0.6157(3) 1.2427(2) 0.0891(13) Uani d . 1 1 . .
    H H1A 0.1266 0.6695 1.2231 0.134 Uiso calc R 1 1 . .
    H H1B 0.2698 0.6414 1.2543 0.134 Uiso calc R 1 1 . .
    H H1C 0.1367 0.5904 1.2835 0.134 Uiso calc R 1 1 . .
    C C2 0.1945(4) 0.5321(3) 1.1919(2) 0.0741(11) Uani d . 1 1 . .
    H H2A 0.2332 0.5582 1.1493 0.089 Uiso calc R 1 1 . .
    H H2B 0.2555 0.4800 1.2098 0.089 Uiso calc R 1 1 . .
    C C3 0.0558(3) 0.4027(2) 1.13890(15) 0.0476(8) Uani d . 1 1 . .
    C C4 0.1641(3) 0.3628(2) 1.10191(16) 0.0554(9) Uani d . 1 1 . .
    H H4 0.2488 0.3953 1.1023 0.066 Uiso calc R 1 1 . .
    C C5 0.1461(3) 0.2750(3) 1.06451(17) 0.0569(9) Uani d . 1 1 . .
    H H5 0.2196 0.2478 1.0402 0.068 Uiso calc R 1 1 . .
    C C6 0.0203(3) 0.2259(2) 1.06227(15) 0.0484(8) Uani d . 1 1 . .
    C C7 -0.0875(3) 0.2676(3) 1.09885(16) 0.0560(9) Uani d . 1 1 . .
    H H7 -0.1727 0.2361 1.0976 0.067 Uiso calc R 1 1 . .
    C C8 -0.0708(4) 0.3548(2) 1.13691(16) 0.0551(9) Uani d . 1 1 . .
    H H8 -0.1442 0.3819 1.1614 0.066 Uiso calc R 1 1 . .
    C C9 -0.2070(4) -0.3382(3) 1.25128(19) 0.0800(12) Uani d . 1 1 . .
    H H9A -0.1536 -0.3916 1.2306 0.120 Uiso calc R 1 1 . .
    H H9B -0.2961 -0.3639 1.2629 0.120 Uiso calc R 1 1 . .
    H H9C -0.1621 -0.3145 1.2923 0.120 Uiso calc R 1 1 . .
    C C10 -0.2213(4) -0.2511(3) 1.2010(2) 0.0757(11) Uani d . 1 1 . .
    H H10A -0.2586 -0.2754 1.1576 0.091 Uiso calc R 1 1 . .
    H H10B -0.2823 -0.1995 1.2195 0.091 Uiso calc R 1 1 . .
    C C11 -0.0768(4) -0.1254(2) 1.14919(16) 0.0546(8) Uani d . 1 1 . .
    C C12 0.0506(4) -0.0825(3) 1.14815(18) 0.0648(10) Uani d . 1 1 . .
    H H12 0.1200 -0.1098 1.1753 0.078 Uiso calc R 1 1 . .
    C C13 0.0772(4) 0.0010(3) 1.10721(17) 0.0584(9) Uani d . 1 1 . .
    H H13 0.1647 0.0290 1.1063 0.070 Uiso calc R 1 1 . .
    C C14 -0.0254(4) 0.0431(2) 1.06752(16) 0.0513(8) Uani d . 1 1 . .
    C C15 -0.1533(4) 0.0009(3) 1.06924(18) 0.0613(9) Uani d . 1 1 . .
    H H15 -0.2233 0.0293 1.0430 0.074 Uiso calc R 1 1 . .
    C C16 -0.1797(3) -0.0843(3) 1.11010(18) 0.0631(10) Uani d . 1 1 . .
    H H16 -0.2667 -0.1132 1.1108 0.076 Uiso calc R 1 1 . .
    C C17 0.0234(3) 0.1219(2) 0.95562(15) 0.0486(8) Uani d . 1 1 . .
    C C18 0.0227(3) 0.2085(2) 0.91266(15) 0.0494(8) Uani d . 1 1 . .
    H H18 0.0144 0.2732 0.9318 0.059 Uiso calc R 1 1 . .
    C C19 0.0345(3) 0.1973(2) 0.84202(16) 0.0524(8) Uani d . 1 1 . .
    H H19 0.0340 0.2552 0.8142 0.063 Uiso calc R 1 1 . .
    C C20 0.0470(3) 0.1022(2) 0.81143(15) 0.0483(8) Uani d . 1 1 . .
    C C21 0.0489(4) 0.0180(2) 0.85418(17) 0.0556(9) Uani d . 1 1 . .
    H H21 0.0576 -0.0465 0.8348 0.067 Uiso calc R 1 1 . .
    C C22 0.0384(4) 0.0268(2) 0.92461(16) 0.0562(9) Uani d . 1 1 . .
    H H22 0.0413 -0.0314 0.9519 0.067 Uiso calc R 1 1 . .
    N N2 0.0527(3) 0.0833(2) 0.73886(13) 0.0539(7) Uani d . 1 1 . .
    C C24 0.0683(4) 0.1357(3) 0.62156(17) 0.0636(9) Uani d . 1 1 . .
    C C25 0.0822(7) 0.2158(4) 0.5769(2) 0.129(2) Uani d . 1 1 . .
    H H25 0.0939 0.2812 0.5944 0.154 Uiso calc R 1 1 . .
    C C26 0.0793(8) 0.2014(4) 0.5064(2) 0.146(2) Uani d U 1 1 . .
    H H26 0.0878 0.2568 0.4767 0.175 Uiso calc R 1 1 . .
    C C27 0.0637(7) 0.1046(4) 0.4803(2) 0.125(2) Uani d . 1 1 . .
    H H27 0.0633 0.0945 0.4328 0.150 Uiso calc R 1 1 . .
    C C28 0.0490(5) 0.0243(3) 0.52299(19) 0.0818(12) Uani d . 1 1 . .
    H H28 0.0381 -0.0409 0.5050 0.098 Uiso calc R 1 1 . .
    C C29 0.0503(4) 0.0392(3) 0.59391(17) 0.0615(9) Uani d . 1 1 . .
    N N1 0.0028(3) 0.13169(19) 1.02609(13) 0.0572(8) Uani d . 1 1 . .
    C C23 0.0688(4) 0.1534(3) 0.69541(17) 0.0633(9) Uani d . 1 1 . .
    H H23 0.0816 0.2197 0.7113 0.076 Uiso calc R 1 1 . .
    O O1 -0.0896(3) -0.21002(19) 1.19072(13) 0.0745(7) Uani d . 1 1 . .
    O O2 0.0625(2) 0.48898(16) 1.17876(11) 0.0613(6) Uani d . 1 1 . .
    O O3 0.0333(4) -0.04181(18) 0.63487(13) 0.0933(10) Uani d . 1 1 . .
    H H3 0.0383 -0.0239 0.6753 0.140 Uiso calc R 1 1 . .
loop_
    _atom_site_aniso_label
    _atom_site_aniso_U_11
    _atom_site_aniso_U_22
    _atom_site_aniso_U_33
    _atom_site_aniso_U_12
    _atom_site_aniso_U_13
    _atom_site_aniso_U_23
    C1 0.095(3) 0.078(3) 0.093(3) -0.022(2) 0.003(3) -0.023(3)
    C2 0.069(3) 0.069(2) 0.085(3) -0.015(2) 0.005(2) -0.012(2)
    C3 0.053(2) 0.0494(19) 0.0401(17) 0.0010(16) 0.0005(15) -0.0007(15)
    C4 0.0502(18) 0.062(2) 0.054(2) -0.0089(17) 0.0027(17) -0.0064(19)
    C5 0.053(2) 0.065(2) 0.0527(19) -0.0001(18) 0.0150(17) -0.0058(18)
    C6 0.058(2) 0.0510(19) 0.0365(16) -0.0029(17) 0.0009(15) 0.0031(15)
    C7 0.0462(19) 0.067(2) 0.0550(19) -0.0081(17) 0.0033(16) 0.0012(19)
    C8 0.049(2) 0.064(2) 0.052(2) 0.0052(17) 0.0050(16) -0.0077(18)
    C9 0.097(3) 0.072(3) 0.071(2) -0.023(2) 0.002(2) 0.014(2)
    C10 0.073(3) 0.072(2) 0.082(3) -0.010(2) 0.002(2) 0.008(2)
    C11 0.068(2) 0.0469(19) 0.0492(18) 0.0013(18) 0.0059(18) 0.0055(17)
    C12 0.061(2) 0.067(2) 0.067(2) 0.002(2) -0.0060(19) 0.012(2)
    C13 0.054(2) 0.061(2) 0.060(2) -0.0035(17) 0.0025(18) 0.0040(19)
    C14 0.060(2) 0.0538(19) 0.0398(17) -0.0022(17) 0.0059(16) -0.0005(16)
    C15 0.063(2) 0.059(2) 0.062(2) -0.0035(19) -0.0084(18) 0.0085(19)
    C16 0.053(2) 0.063(2) 0.073(2) -0.0079(18) 0.000(2) 0.007(2)
    C17 0.0502(19) 0.056(2) 0.0397(17) -0.0035(17) 0.0018(14) -0.0008(16)
    C18 0.054(2) 0.0496(18) 0.0443(18) -0.0055(16) -0.0008(15) -0.0019(15)
    C19 0.055(2) 0.0566(19) 0.0460(18) -0.0032(17) 0.0010(17) 0.0040(16)
    C20 0.0463(19) 0.059(2) 0.0395(16) 0.0027(17) -0.0015(15) -0.0018(16)
    C21 0.070(2) 0.0464(18) 0.0508(19) 0.0026(18) 0.0012(18) -0.0051(16)
    C22 0.072(2) 0.0481(19) 0.0479(19) 0.0053(18) 0.0019(18) 0.0021(16)
    N2 0.0578(17) 0.0597(17) 0.0440(15) 0.0038(14) 0.0024(14) 0.0000(15)
    C24 0.081(2) 0.065(2) 0.0452(19) -0.015(2) 0.0012(19) 0.0000(19)
    C25 0.233(7) 0.091(3) 0.061(3) -0.055(4) 0.010(4) 0.006(3)
    C26 0.259(7) 0.115(4) 0.063(3) -0.054(4) 0.009(4) 0.019(3)
    C27 0.208(6) 0.123(4) 0.044(2) -0.050(4) 0.001(3) -0.006(3)
    C28 0.112(3) 0.083(3) 0.051(2) -0.011(3) -0.009(2) -0.007(2)
    C29 0.067(2) 0.067(2) 0.051(2) 0.001(2) -0.0048(19) 0.002(2)
    N1 0.085(2) 0.0491(16) 0.0381(14) -0.0123(15) 0.0043(14) -0.0009(13)
    C23 0.076(2) 0.060(2) 0.053(2) -0.014(2) 0.005(2) -0.0069(19)
    O1 0.0706(17) 0.0684(15) 0.0846(17) -0.0048(14) 0.0022(14) 0.0202(14)
    O2 0.0602(15) 0.0605(14) 0.0630(15) -0.0050(12) 0.0041(12) -0.0160(12)
    O3 0.159(3) 0.0601(16) 0.0610(16) 0.0017(19) -0.008(2) -0.0043(14)
_geom_special_details
;
All e.s.d.'s (except the e.s.d. in the dihedral angle between two l.s. planes)
are estimated using the full covariance matrix. The cell e.s.d.'s are taken
into account individually in the estimation of e.s.d.'s in distances, angles
and torsion angles; correlations between e.s.d.'s in cell parameters are only
used when they are defined by crystal symmetry. An approximate (isotropic)
treatment of cell e.s.d.'s is used for estimating e.s.d.'s involving l.s.
planes.
;
loop_
    _geom_bond_atom_site_label_1
    _geom_bond_atom_site_label_2
    _geom_bond_site_symmetry_2
    _geom_bond_distance
    _geom_bond_publ_flag
    C1 C2 . 1.479(5) ?
    C1 H1A . 0.9600 ?
    C1 H1B . 0.9600 ?
    C1 H1C . 0.9600 ?
    C2 O2 . 1.431(4) ?
    C2 H2A . 0.9700 ?
    C2 H2B . 0.9700 ?
    C3 O2 . 1.371(3) ?
    C3 C4 . 1.380(4) ?
    C3 C8 . 1.387(5) ?
    C4 C5 . 1.372(4) ?
    C4 H4 . 0.9300 ?
    C5 C6 . 1.388(4) ?
    C5 H5 . 0.9300 ?
    C6 C7 . 1.382(4) ?
    C6 N1 . 1.431(4) ?
    C7 C8 . 1.370(4) ?
    C7 H7 . 0.9300 ?
    C8 H8 . 0.9300 ?
    C9 C10 . 1.508(5) ?
    C9 H9A . 0.9600 ?
    C9 H9B . 0.9600 ?
    C9 H9C . 0.9600 ?
    C10 O1 . 1.408(4) ?
    C10 H10A . 0.9700 ?
    C10 H10B . 0.9700 ?
    C11 C12 . 1.366(5) ?
    C11 C16 . 1.369(5) ?
    C11 O1 . 1.376(4) ?
    C12 C13 . 1.376(5) ?
    C12 H12 . 0.9300 ?
    C13 C14 . 1.379(4) ?
    C13 H13 . 0.9300 ?
    C14 C15 . 1.367(5) ?
    C14 N1 . 1.439(4) ?
    C15 C16 . 1.394(4) ?
    C15 H15 . 0.9300 ?
    C16 H16 . 0.9300 ?
    C17 N1 . 1.386(4) ?
    C17 C22 . 1.392(4) ?
    C17 C18 . 1.407(4) ?
    C18 C19 . 1.381(4) ?
    C18 H18 . 0.9300 ?
    C19 C20 . 1.387(4) ?
    C19 H19 . 0.9300 ?
    C20 C21 . 1.380(4) ?
    C20 N2 . 1.429(4) ?
    C21 C22 . 1.373(4) ?
    C21 H21 . 0.9300 ?
    C22 H22 . 0.9300 ?
    N2 C23 . 1.257(4) ?
    C24 C25 . 1.368(5) ?
    C24 C29 . 1.385(5) ?
    C24 C23 . 1.450(5) ?
    C25 C26 . 1.379(6) ?
    C25 H25 . 0.9300 ?
    C26 C27 . 1.375(6) ?
    C26 H26 . 0.9300 ?
    C27 C28 . 1.347(6) ?
    C27 H27 . 0.9300 ?
    C28 C29 . 1.388(5) ?
    C28 H28 . 0.9300 ?
    C29 O3 . 1.337(4) ?
    C23 H23 . 0.9300 ?
    O3 H3 . 0.8200 ?
loop_
    _geom_angle_atom_site_label_1
    _geom_angle_atom_site_label_2
    _geom_angle_atom_site_label_3
    _geom_angle_site_symmetry_1
    _geom_angle_site_symmetry_3
    _geom_angle
    _geom_angle_publ_flag
    C2 C1 H1A . . 109.5 ?
    C2 C1 H1B . . 109.5 ?
    H1A C1 H1B . . 109.5 ?
    C2 C1 H1C . . 109.5 ?
    H1A C1 H1C . . 109.5 ?
    H1B C1 H1C . . 109.5 ?
    O2 C2 C1 . . 109.2(3) ?
    O2 C2 H2A . . 109.8 ?
    C1 C2 H2A . . 109.8 ?
    O2 C2 H2B . . 109.8 ?
    C1 C2 H2B . . 109.8 ?
    H2A C2 H2B . . 108.3 ?
    O2 C3 C4 . . 124.7(3) ?
    O2 C3 C8 . . 115.6(3) ?
    C4 C3 C8 . . 119.8(3) ?
    C5 C4 C3 . . 119.6(3) ?
    C5 C4 H4 . . 120.2 ?
    C3 C4 H4 . . 120.2 ?
    C4 C5 C6 . . 121.3(3) ?
    C4 C5 H5 . . 119.4 ?
    C6 C5 H5 . . 119.4 ?
    C7 C6 C5 . . 118.3(3) ?
    C7 C6 N1 . . 120.1(3) ?
    C5 C6 N1 . . 121.5(3) ?
    C8 C7 C6 . . 121.0(3) ?
    C8 C7 H7 . . 119.5 ?
    C6 C7 H7 . . 119.5 ?
    C7 C8 C3 . . 119.9(3) ?
    C7 C8 H8 . . 120.0 ?
    C3 C8 H8 . . 120.0 ?
    C10 C9 H9A . . 109.5 ?
    C10 C9 H9B . . 109.5 ?
    H9A C9 H9B . . 109.5 ?
    C10 C9 H9C . . 109.5 ?
    H9A C9 H9C . . 109.5 ?
    H9B C9 H9C . . 109.5 ?
    O1 C10 C9 . . 107.3(3) ?
    O1 C10 H10A . . 110.3 ?
    C9 C10 H10A . . 110.3 ?
    O1 C10 H10B . . 110.3 ?
    C9 C10 H10B . . 110.3 ?
    H10A C10 H10B . . 108.5 ?
    C12 C11 C16 . . 119.9(3) ?
    C12 C11 O1 . . 115.1(3) ?
    C16 C11 O1 . . 125.0(3) ?
    C11 C12 C13 . . 120.5(3) ?
    C11 C12 H12 . . 119.7 ?
    C13 C12 H12 . . 119.7 ?
    C12 C13 C14 . . 120.2(3) ?
    C12 C13 H13 . . 119.9 ?
    C14 C13 H13 . . 119.9 ?
    C15 C14 C13 . . 119.2(3) ?
    C15 C14 N1 . . 121.0(3) ?
    C13 C14 N1 . . 119.8(3) ?
    C14 C15 C16 . . 120.5(3) ?
    C14 C15 H15 . . 119.7 ?
    C16 C15 H15 . . 119.7 ?
    C11 C16 C15 . . 119.6(3) ?
    C11 C16 H16 . . 120.2 ?
    C15 C16 H16 . . 120.2 ?
    N1 C17 C22 . . 121.5(3) ?
    N1 C17 C18 . . 120.5(3) ?
    C22 C17 C18 . . 117.9(3) ?
    C19 C18 C17 . . 120.0(3) ?
    C19 C18 H18 . . 120.0 ?
    C17 C18 H18 . . 120.0 ?
    C18 C19 C20 . . 121.7(3) ?
    C18 C19 H19 . . 119.1 ?
    C20 C19 H19 . . 119.1 ?
    C21 C20 C19 . . 117.6(3) ?
    C21 C20 N2 . . 116.8(3) ?
    C19 C20 N2 . . 125.5(3) ?
    C22 C21 C20 . . 121.9(3) ?
    C22 C21 H21 . . 119.1 ?
    C20 C21 H21 . . 119.1 ?
    C21 C22 C17 . . 120.8(3) ?
    C21 C22 H22 . . 119.6 ?
    C17 C22 H22 . . 119.6 ?
    C23 N2 C20 . . 122.5(3) ?
    C25 C24 C29 . . 117.9(3) ?
    C25 C24 C23 . . 120.1(3) ?
    C29 C24 C23 . . 121.9(3) ?
    C24 C25 C26 . . 121.4(4) ?
    C24 C25 H25 . . 119.3 ?
    C26 C25 H25 . . 119.3 ?
    C27 C26 C25 . . 119.5(4) ?
    C27 C26 H26 . . 120.3 ?
    C25 C26 H26 . . 120.3 ?
    C28 C27 C26 . . 120.5(4) ?
    C28 C27 H27 . . 119.7 ?
    C26 C27 H27 . . 119.7 ?
    C27 C28 C29 . . 119.8(4) ?
    C27 C28 H28 . . 120.1 ?
    C29 C28 H28 . . 120.1 ?
    O3 C29 C24 . . 120.8(3) ?
    O3 C29 C28 . . 118.3(3) ?
    C24 C29 C28 . . 120.9(4) ?
    C17 N1 C6 . . 123.0(3) ?
    C17 N1 C14 . . 120.2(3) ?
    C6 N1 C14 . . 116.5(2) ?
    N2 C23 C24 . . 122.9(3) ?
    N2 C23 H23 . . 118.5 ?
    C24 C23 H23 . . 118.5 ?
    C11 O1 C10 . . 118.3(3) ?
    C3 O2 C2 . . 118.0(3) ?
    C29 O3 H3 . . 109.5 ?
loop_
    _geom_torsion_atom_site_label_1
    _geom_torsion_atom_site_label_2
    _geom_torsion_atom_site_label_3
    _geom_torsion_atom_site_label_4
    _geom_torsion_site_symmetry_1
    _geom_torsion_site_symmetry_2
    _geom_torsion_site_symmetry_3
    _geom_torsion_site_symmetry_4
    _geom_torsion
    _geom_torsion_publ_flag
    O2 C3 C4 C5 . . . . 179.0(3) ?
    C8 C3 C4 C5 . . . . -1.2(5) ?
    C3 C4 C5 C6 . . . . 0.9(5) ?
    C4 C5 C6 C7 . . . . 0.0(5) ?
    C4 C5 C6 N1 . . . . -176.9(3) ?
    C5 C6 C7 C8 . . . . -0.5(5) ?
    N1 C6 C7 C8 . . . . 176.4(3) ?
    C6 C7 C8 C3 . . . . 0.2(5) ?
    O2 C3 C8 C7 . . . . -179.6(3) ?
    C4 C3 C8 C7 . . . . 0.7(5) ?
    C16 C11 C12 C13 . . . . -1.1(5) ?
    O1 C11 C12 C13 . . . . 178.3(3) ?
    C11 C12 C13 C14 . . . . 1.0(5) ?
    C12 C13 C14 C15 . . . . -0.2(5) ?
    C12 C13 C14 N1 . . . . 178.6(3) ?
    C13 C14 C15 C16 . . . . -0.6(5) ?
    N1 C14 C15 C16 . . . . -179.4(3) ?
    C12 C11 C16 C15 . . . . 0.3(5) ?
    O1 C11 C16 C15 . . . . -179.1(3) ?
    C14 C15 C16 C11 . . . . 0.6(5) ?
    N1 C17 C18 C19 . . . . -175.8(3) ?
    C22 C17 C18 C19 . . . . 1.1(5) ?
    C17 C18 C19 C20 . . . . 0.0(5) ?
    C18 C19 C20 C21 . . . . -0.7(5) ?
    C18 C19 C20 N2 . . . . 176.7(3) ?
    C19 C20 C21 C22 . . . . 0.2(5) ?
    N2 C20 C21 C22 . . . . -177.3(3) ?
    C20 C21 C22 C17 . . . . 0.9(6) ?
    N1 C17 C22 C21 . . . . 175.3(3) ?
    C18 C17 C22 C21 . . . . -1.5(5) ?
    C21 C20 N2 C23 . . . . -170.9(3) ?
    C19 C20 N2 C23 . . . . 11.7(5) ?
    C29 C24 C25 C26 . . . . -0.3(8) ?
    C23 C24 C25 C26 . . . . -178.7(5) ?
    C24 C25 C26 C27 . . . . -0.8(11) ?
    C25 C26 C27 C28 . . . . 1.1(11) ?
    C26 C27 C28 C29 . . . . -0.3(9) ?
    C25 C24 C29 O3 . . . . -178.7(4) ?
    C23 C24 C29 O3 . . . . -0.3(6) ?
    C25 C24 C29 C28 . . . . 1.1(7) ?
    C23 C24 C29 C28 . . . . 179.5(4) ?
    C27 C28 C29 O3 . . . . 178.9(5) ?
    C27 C28 C29 C24 . . . . -0.8(7) ?
    C22 C17 N1 C6 . . . . 164.1(3) ?
    C18 C17 N1 C6 . . . . -19.1(5) ?
    C22 C17 N1 C14 . . . . -9.9(5) ?
    C18 C17 N1 C14 . . . . 166.8(3) ?
    C7 C6 N1 C17 . . . . 121.5(3) ?
    C5 C6 N1 C17 . . . . -61.7(4) ?
    C7 C6 N1 C14 . . . . -64.3(4) ?
    C5 C6 N1 C14 . . . . 112.6(4) ?
    C15 C14 N1 C17 . . . . -79.1(4) ?
    C13 C14 N1 C17 . . . . 102.1(4) ?
    C15 C14 N1 C6 . . . . 106.4(4) ?
    C13 C14 N1 C6 . . . . -72.3(4) ?
    C20 N2 C23 C24 . . . . -177.0(3) ?
    C25 C24 C23 N2 . . . . 178.0(4) ?
    C29 C24 C23 N2 . . . . -0.3(6) ?
    C12 C11 O1 C10 . . . . 172.5(3) ?
    C16 C11 O1 C10 . . . . -8.2(5) ?
    C9 C10 O1 C11 . . . . -176.7(3) ?
    C4 C3 O2 C2 . . . . -10.3(4) ?
    C8 C3 O2 C2 . . . . 170.0(3) ?
    C1 C2 O2 C3 . . . . -172.8(3) ?
loop_
    _geom_hbond_atom_site_label_D
    _geom_hbond_atom_site_label_H
    _geom_hbond_atom_site_label_A
    _geom_hbond_site_symmetry_A
    _geom_hbond_distance_DH
    _geom_hbond_distance_HA
    _geom_hbond_distance_DA
    _geom_hbond_angle_DHA
    O3 H3 N2 . 0.82 1.87 2.605(4) 148
    C1 H1C Cg2 3_557 0.96 2.8370 3.760(4) 162
    C4 H4 Cg3 4_557 0.93 2.8182 3.655(3) 150
    C9 H9C Cg1 3_547 0.96 2.9417 3.872(4) 164
    C28 H28 Cg1 3_546 0.93 2.8839 3.742(4) 154
_iucr_refine_instructions_details
;
TITL L in P2(1)2(1)2(1)
CELL 0.71073   9.7648  13.1127  19.3776  90.000  90.000  90.000
ZERR   4   0.0031   0.0041   0.0061   0.000   0.000   0.000
LATT -1
SYMM 0.5-X, -Y, 0.5+Z
SYMM -X, 0.5+Y, 0.5-Z
SYMM 0.5+X, 0.5-Y, -Z
SFAC C  H  N  O
UNIT 116  112  8  12
MERG 4
OMIT -2 50
L.S. 24
ACTA 54
BOND $H
FMAP 2
PLAN 10
CONF
HTAB
SIZE 0.3 0.2 0.4
ISOR 0.01 C26
WGHT   0.056100   0.000000
FVAR 0.121830
TEMP 23.000
MOLE 1
C1     1   0.180691   0.615683   1.242662  11.000000   0.095470 =
           0.078480   0.093230  -0.022870   0.002600  -0.022360
AFIX 137
H1A    2   0.126558   0.669544   1.223122  11.000000  -1.500000
H1B    2   0.269813   0.641386   1.254277  11.000000  -1.500000
H1C    2   0.136721   0.590385   1.283532  11.000000  -1.500000
AFIX 0
C2     1   0.194529   0.532075   1.191903  11.000000   0.068660 =
           0.068770   0.084740  -0.012160   0.005040  -0.015430
AFIX 23
H2A    2   0.233245   0.558203   1.149329  11.000000  -1.200000
H2B    2   0.255535   0.480046   1.209822  11.000000  -1.200000
AFIX 0
C3     1   0.055831   0.402702   1.138903  11.000000   0.053440 =
           0.049400   0.040090  -0.000690   0.000480   0.000960
C4     1   0.164093   0.362826   1.101906  11.000000   0.050170 =
           0.062220   0.053790  -0.006370   0.002680  -0.008940
AFIX 43
H4     2   0.248753   0.395308   1.102318  11.000000  -1.200000
AFIX 0
C5     1   0.146091   0.274981   1.064514  11.000000   0.053190 =
           0.064890   0.052730  -0.005760   0.015000  -0.000120
AFIX 43
H5     2   0.219650   0.247819   1.040193  11.000000  -1.200000
AFIX 0
C6     1   0.020303   0.225878   1.062273  11.000000   0.057720 =
           0.050960   0.036470   0.003090   0.000910  -0.002940
C7     1  -0.087500   0.267633   1.098850  11.000000   0.046160 =
           0.067010   0.054980   0.001190   0.003340  -0.008130
AFIX 43
H7     2  -0.172746   0.236059   1.097613  11.000000  -1.200000
AFIX 0
C8     1  -0.070751   0.354828   1.136913  11.000000   0.048900 =
           0.063980   0.052300  -0.007650   0.004960   0.005170
AFIX 43
H8     2  -0.144193   0.381870   1.161384  11.000000  -1.200000
AFIX 0
C9     1  -0.206960  -0.338176   1.251278  11.000000   0.097090 =
           0.072170   0.070660   0.013680   0.002500  -0.022520
AFIX 137
H9A    2  -0.153627  -0.391578   1.230633  11.000000  -1.500000
H9B    2  -0.296086  -0.363880   1.262885  11.000000  -1.500000
H9C    2  -0.162057  -0.314517   1.292340  11.000000  -1.500000
AFIX 0
C10    1  -0.221267  -0.251107   1.200991  11.000000   0.072700 =
           0.072190   0.082220   0.007750   0.001720  -0.009860
AFIX 23
H10A   2  -0.258614  -0.275391   1.157614  11.000000  -1.200000
H10B   2  -0.282304  -0.199529   1.219471  11.000000  -1.200000
AFIX 0
C11    1  -0.076806  -0.125422   1.149191  11.000000   0.067600 =
           0.046920   0.049250   0.005480   0.005940   0.001320
C12    1   0.050645  -0.082467   1.148150  11.000000   0.060630 =
           0.067060   0.066670   0.011540  -0.006050   0.001970
AFIX 43
H12    2   0.119998  -0.109834   1.175335  11.000000  -1.200000
AFIX 0
C13    1   0.077241   0.000955   1.107210  11.000000   0.054180 =
           0.060650   0.060370   0.003990   0.002470  -0.003490
AFIX 43
H13    2   0.164705   0.028992   1.106308  11.000000  -1.200000
AFIX 0
C14    1  -0.025368   0.043104   1.067524  11.000000   0.060270 =
           0.053800   0.039840  -0.000490   0.005870  -0.002180
C15    1  -0.153302   0.000914   1.069241  11.000000   0.062600 =
           0.059170   0.062170   0.008520  -0.008400  -0.003520
AFIX 43
H15    2  -0.223273   0.029301   1.042952  11.000000  -1.200000
AFIX 0
C16    1  -0.179711  -0.084347   1.110099  11.000000   0.053160 =
           0.062860   0.073200   0.006820  -0.000360  -0.007920
AFIX 43
H16    2  -0.266733  -0.113150   1.110794  11.000000  -1.200000
AFIX 0
C17    1   0.023381   0.121943   0.955620  11.000000   0.050170 =
           0.056000   0.039660  -0.000820   0.001770  -0.003500
C18    1   0.022735   0.208455   0.912664  11.000000   0.054310 =
           0.049640   0.044290  -0.001910  -0.000820  -0.005530
AFIX 43
H18    2   0.014398   0.273173   0.931842  11.000000  -1.200000
AFIX 0
C19    1   0.034476   0.197318   0.842023  11.000000   0.054570 =
           0.056640   0.045980   0.003970   0.000990  -0.003230
AFIX 43
H19    2   0.033954   0.255157   0.814249  11.000000  -1.200000
AFIX 0
C20    1   0.047019   0.102176   0.811429  11.000000   0.046330 =
           0.058950   0.039530  -0.001790  -0.001500   0.002720
C21    1   0.048934   0.018032   0.854182  11.000000   0.069590 =
           0.046430   0.050840  -0.005110   0.001230   0.002560
AFIX 43
H21    2   0.057610  -0.046496   0.834751  11.000000  -1.200000
AFIX 0
C22    1   0.038393   0.026847   0.924608  11.000000   0.072500 =
           0.048120   0.047900   0.002070   0.001880   0.005300
AFIX 43
H22    2   0.041321  -0.031439   0.951913  11.000000  -1.200000
AFIX 0
N2     3   0.052698   0.083272   0.738864  11.000000   0.057820 =
           0.059740   0.044000  -0.000040   0.002430   0.003820
C24    1   0.068257   0.135720   0.621560  11.000000   0.080840 =
           0.064760   0.045210  -0.000010   0.001190  -0.015480
C25    1   0.082224   0.215751   0.576853  11.000000   0.233450 =
           0.090980   0.061080   0.005750   0.010010  -0.055480
AFIX 43
H25    2   0.093938   0.281209   0.594360  11.000000  -1.200000
AFIX 0
C26    1   0.079308   0.201446   0.506374  11.000000   0.258570 =
           0.115220   0.062740   0.018560   0.008640  -0.053570
AFIX 43
H26    2   0.087823   0.256840   0.476713  11.000000  -1.200000
AFIX 0
C27    1   0.063710   0.104626   0.480305  11.000000   0.207790 =
           0.122680   0.044330  -0.006060   0.001460  -0.050500
AFIX 43
H27    2   0.063281   0.094510   0.432802  11.000000  -1.200000
AFIX 0
C28    1   0.049045   0.024309   0.522991  11.000000   0.112080 =
           0.082740   0.050720  -0.006700  -0.008600  -0.010890
AFIX 43
H28    2   0.038097  -0.040943   0.505013  11.000000  -1.200000
AFIX 0
C29    1   0.050325   0.039235   0.593911  11.000000   0.066900 =
           0.066580   0.051070   0.001610  -0.004770   0.001410
N1     3   0.002758   0.131691   1.026087  11.000000   0.084550 =
           0.049050   0.038080  -0.000880   0.004300  -0.012340
C23    1   0.068788   0.153437   0.695414  11.000000   0.076360 =
           0.060130   0.053260  -0.006900   0.005240  -0.014180
AFIX 43
H23    2   0.081601   0.219654   0.711349  11.000000  -1.200000
AFIX 0
O1     4  -0.089650  -0.210024   1.190719  11.000000   0.070610 =
           0.068390   0.084580   0.020240   0.002230  -0.004830
O2     4   0.062490   0.488977   1.178760  11.000000   0.060180 =
           0.060530   0.063050  -0.015990   0.004090  -0.004970
O3     4   0.033336  -0.041813   0.634872  11.000000   0.158670 =
           0.060090   0.061000  -0.004270  -0.007830   0.001670
AFIX 147
H3     2   0.038281  -0.023936   0.675347  11.000000  -1.500000
AFIX
HKLF 4
END
HKLF 4
REM  L in P2(1)2(1)2(1)
REM R1=  0.0437 for   1747 Fo > 4sig(Fo)  and  0.0718 for all   2486 data
REM    310 parameters refined using      6 restraints
;
data_Global
_journal_date_recd_electronic     2014-01-16
_journal_date_accepted     2014-02-12
_journal_name_full     'Acta Crystallographica, Section E'
_journal_year     2014
_journal_volume     70
_journal_issue      3
_journal_page_first     o313
_journal_page_last     o313
_journal_paper_category     QO
_journal_paper_doi     10.1107/S1600536814003201
_journal_coeditor_code     XU5765
_publ_contact_author_name     'Yu-Peng Tian'
_publ_contact_author_address
;
Department of Chemistry
Anhui University
Hefei 230039
People's Republic of China
;
_publ_contact_author_email     'yptian@ahu.edu.cn'
_publ_contact_author_fax     '086 0551 63861279'
_publ_contact_author_phone     '086 0551 65108151'
_publ_section_title
;
2-((<i>E</i>)-{4-[Bis(4-ethoxyphenyl)amino]phenyl}iminomethyl)phenol
;
loop_
    _publ_author_name
    _publ_author_address
    'Gao, Bing-Fei'
;
Department of Chemistry
Anhui University
Hefei 230039
People's Republic of China
Key Laboratory of Functional Inorganic Materials Chemistry
Hefei 230039
People's Republic of China
;
    'Jin, Zhe-Peng'
;
Department of Chemistry
Anhui University
Hefei 230039
People's Republic of China
Key Laboratory of Functional Inorganic Materials Chemistry
Hefei 230039
People's Republic of China
;
    'Chen, Jiang'
;
Department of Chemistry
Bengbu Medical College
Bengbu 233030
People's Republic of China
;
    'Tian, Yu-Peng'
;
Department of Chemistry
Anhui University
Hefei 230039
People's Republic of China
Key Laboratory of Functional Inorganic Materials Chemistry
Hefei 230039
People's Republic of China
;
