# Supplementary material for: 2-((E)-{4-[Bis(4-eth­oxy­phen­yl)amino]­phen­yl}imino­meth­yl)phenol
Source: Acta Crystallogr Sect E Struct Rep Online. 2014 Feb 15;70(Pt 3):o313. doi: 10.1107/S1600536814003201 (PMC3998452; doi:10.1107/S1600536814003201)
Supplement: Supplementary file 2 [file e-70-0o313-Isup2.hkl]

# 
# h,k,l, Fc-squared, Fo-squared, sigma(Fo-squared) and status flag 
# 
data_I
_shelx_title ' L in P2(1)2(1)2(1)' 
_shelx_refln_list_code          4 
_shelx_F_calc_maximum      286.59 
_exptl_crystal_F_000       960.00 
_reflns_d_resolution_high  0.8409 
 
loop_ 
 _symmetry_equiv_pos_as_xyz 
 'x, y, z' 
 '-x+1/2, -y, z+1/2' 
 '-x, y+1/2, -z+1/2' 
 'x+1/2, -y+1/2, -z' 
 
_cell_length_a     9.7648 
_cell_length_b    13.1127 
_cell_length_c    19.3776 
_cell_angle_alpha  90.000 
_cell_angle_beta   90.000 
_cell_angle_gamma  90.000 
 
_shelx_F_squared_multiplier     1.000 
 
loop_ 
 _refln_index_h 
 _refln_index_k 
 _refln_index_l 
 _refln_F_squared_calc 
 _refln_F_squared_meas 
 _refln_F_squared_sigma 
 _refln_observed_status 
   2   0   0    82131.57    65098.80   2402.93 o 
   4   0   0     2926.43     2902.36     62.88 o 
   6   0   0      317.56      243.21     13.52 o 
   8   0   0     1793.28     1650.71     45.26 o 
  10   0   0      214.81      201.53     31.67 o 
   1   1   0      233.05      214.19      3.94 o 
   2   1   0    20551.97    18379.95    326.83 o 
   3   1   0    15356.49    14891.35    208.01 o 
   4   1   0     3392.64     3033.33     46.65 o 
   5   1   0     6675.71     6522.31     85.51 o 
   6   1   0     1276.65     1268.77     22.22 o 
   7   1   0      191.85      177.02     11.25 o 
   8   1   0      215.85      199.72     11.81 o 
   9   1   0       52.62       46.64      9.04 o 
  10   1   0       39.31       32.44      9.43 o 
  11   1   0        2.43       11.68      8.42 o 
   0   2   0     3132.25     2805.87     46.42 o 
   1   2   0    11244.43    10432.79    129.36 o 
   2   2   0     3514.80     3339.83     43.62 o 
   3   2   0     4037.96     3884.06     51.08 o 
   4   2   0      439.79      394.38      8.02 o 
   5   2   0     1471.74     1548.07     25.08 o 
   6   2   0        1.09        2.24      2.89 o 
   7   2   0       10.90       13.35      3.51 o 
   8   2   0      508.13      511.33     13.77 o 
   9   2   0       18.02       16.94      4.52 o 
  10   2   0      120.81      113.84     11.91 o 
  11   2   0       21.34       26.51      9.69 o 
   1   3   0      841.86      853.10     12.99 o 
   2   3   0       38.27       42.58      2.71 o 
   3   3   0        0.12       -0.26      1.87 o 
   4   3   0     1086.84     1192.99     17.41 o 
   5   3   0      224.28      246.11     12.81 o 
   6   3   0       65.46       74.14      5.54 o 
   7   3   0       54.08       52.79      5.40 o 
   8   3   0        1.43       -2.82      4.10 o 
   9   3   0        5.63        7.26      5.81 o 
  10   3   0      103.32       93.10     15.53 o 
  11   3   0       18.71       16.10      7.51 o 
   0   4   0     1646.20     1640.24     30.08 o 
   1   4   0      122.99       98.22      6.85 o 
   2   4   0      307.82      319.54      6.68 o 
   3   4   0      344.06      310.32      6.78 o 
   4   4   0       16.68       21.75      2.76 o 
   5   4   0      268.04      310.83      9.14 o 
   6   4   0       59.47       52.86      4.55 o 
   7   4   0       17.59       13.38      4.24 o 
   8   4   0       42.88       31.59      5.97 o 
   9   4   0        3.48        9.40      6.32 o 
  10   4   0        1.78       -4.54     11.16 o 
  11   4   0        0.01       -8.35      8.35 o 
   1   5   0       96.41      107.71      4.76 o 
   2   5   0        0.50       -1.68      1.92 o 
   3   5   0        6.66        3.84      2.26 o 
   4   5   0       40.74       43.27      3.57 o 
   5   5   0       91.14       99.72      5.23 o 
   6   5   0        0.45       -2.95      2.95 o 
   7   5   0       52.15       65.91      8.85 o 
   8   5   0        8.53        8.09      6.20 o 
   9   5   0        2.50        1.04      6.30 o 
  10   5   0        6.16        8.35      7.33 o 
   0   6   0        2.40        0.47      3.06 o 
   1   6   0      146.17      139.44      5.88 o 
   2   6   0       22.78       23.04      2.87 o 
   3   6   0       36.21       38.95      3.42 o 
   4   6   0       64.24       63.86      4.41 o 
   5   6   0      173.69      179.04      7.61 o 
   6   6   0       16.23       24.56      5.18 o 
   7   6   0        3.39       -3.18      5.31 o 
   8   6   0        5.86        2.92      6.03 o 
   9   6   0       40.11       29.23      8.15 o 
  10   6   0        0.00        1.17      6.69 o 
   1   7   0        0.12        1.99      1.89 o 
   2   7   0       41.16       41.47      3.69 o 
   3   7   0        9.56       11.23      3.03 o 
   4   7   0        5.59        0.85      3.00 o 
   5   7   0        4.55        2.79      4.22 o 
   6   7   0       36.72       22.38      7.59 o 
   7   7   0       59.43       57.90     13.97 o 
   8   7   0       12.96       10.19      9.10 o 
   9   7   0       54.35       48.95     10.93 o 
  10   7   0        3.60        9.78      7.42 o 
   0   8   0     2885.14     2988.53     55.34 o 
   1   8   0      104.49      109.67      6.24 o 
   2   8   0      117.62      125.60      6.07 o 
   3   8   0      207.72      212.75      7.75 o 
   4   8   0        8.30       15.30      4.23 o 
   5   8   0        4.58        2.25      5.12 o 
   6   8   0       12.01       15.47      6.48 o 
   7   8   0       37.40       30.81      9.89 o 
   8   8   0       24.92       30.21      8.27 o 
   9   8   0        5.99       10.07      7.48 o 
   1   9   0      214.39      245.31      9.54 o 
   2   9   0        8.93        9.20      3.70 o 
   3   9   0        4.86       -3.81      4.76 o 
   4   9   0        4.74        1.57      4.50 o 
   5   9   0       91.72      108.53     10.61 o 
   6   9   0        1.50        5.00      7.37 o 
   7   9   0       11.29       12.71      6.98 o 
   8   9   0        0.02        2.64      6.71 o 
   9   9   0       13.52       20.51      8.82 o 
   0  10   0      163.92      153.76     10.45 o 
   1  10   0      276.14      237.35     16.12 o 
   2  10   0      117.34      129.18      7.67 o 
   3  10   0      334.71      369.94     13.51 o 
   4  10   0       39.49       46.66      8.29 o 
   5  10   0      406.92      408.16     18.51 o 
   6  10   0        9.81        9.38      6.84 o 
   7  10   0       16.20       16.75     11.30 o 
   8  10   0        7.35        4.07      6.94 o 
   1  11   0        0.05       -2.81      2.81 o 
   2  11   0      237.66      217.24     11.68 o 
   3  11   0       22.03       21.46      7.25 o 
   4  11   0      971.35      888.79     26.83 o 
   5  11   0       26.53       37.56      8.41 o 
   6  11   0       47.35       38.77      9.07 o 
   7  11   0        0.91        2.53      6.98 o 
   8  11   0       39.38       43.57     10.50 o 
   0  12   0      225.04      203.50     12.94 o 
   1  12   0       53.73       44.25      8.74 o 
   2  12   0      300.73      284.56     16.06 o 
   3  12   0       16.02       21.71      7.51 o 
   4  12   0       34.65       31.37     12.93 o 
   5  12   0        0.01       -2.28      6.64 o 
   6  12   0       39.93       46.26      9.71 o 
   7  12   0        3.90        5.97      7.87 o 
   1  13   0        1.84       -1.52      5.91 o 
   2  13   0        0.09       -5.02      6.03 o 
   3  13   0        2.88       16.40      7.26 o 
   4  13   0       17.00       30.25      8.26 o 
   5  13   0       12.56       21.45      8.54 o 
   6  13   0       35.05       44.85     10.07 o 
   0  14   0       29.99       45.82     16.84 o 
   1  14   0        4.21       -0.18      8.73 o 
   2  14   0        9.50       10.71      9.86 o 
   3  14   0        0.18        5.00      6.73 o 
   4  14   0       33.72       33.04      9.07 o 
   5  14   0        0.64        7.26      8.02 o 
   1  15   0        4.34        9.43     12.80 o 
   2  15   0       43.42       54.86     12.39 o 
   3  15   0        3.90       11.70      9.01 o 
   1   0   1      506.53      440.48      8.95 o 
   2   0   1     2791.68     2616.11     44.47 o 
   3   0   1    16516.43    15259.77    245.43 o 
   4   0   1      308.54      239.40      6.68 o 
   5   0   1       15.57       14.13      3.16 o 
   6   0   1      205.60      162.89      6.83 o 
   7   0   1      166.84      173.29      7.60 o 
   8   0   1      420.88      380.42     14.06 o 
   9   0   1        2.20       -0.71      3.82 o 
  10   0   1       92.77       83.30      8.95 o 
  11   0   1       73.91       82.13     13.04 o 
   0   1   1     2996.74     2652.57     30.44 o 
   1   1   1      898.66      844.39      7.17 o 
   2   1   1    16150.15    14923.55    124.42 o 
   3   1   1     3967.89     3899.33     34.38 o 
   4   1   1     3949.95     3899.53     35.15 o 
   5   1   1     1129.18     1196.67     16.41 o 
   6   1   1     2634.70     2452.05     25.86 o 
   7   1   1      388.47      366.14     10.10 o 
   8   1   1      292.33      274.59      7.49 o 
   9   1   1       21.23       17.10      2.86 o 
  10   1   1        9.75       10.59      4.73 o 
  11   1   1        0.57       -1.22      6.45 o 
   0   2   1    18257.81    16263.53    226.46 o 
   1   2   1      304.14      303.95      3.53 o 
   2   2   1    13014.59    12184.47    102.17 o 
   3   2   1      290.83      284.81      8.98 o 
   4   2   1     1008.53      949.05     10.82 o 
   5   2   1       56.22       66.12      4.98 o 
   6   2   1      825.47      842.45     11.06 o 
   7   2   1       16.10        9.99      2.31 o 
   8   2   1      803.77      775.60     12.33 o 
   9   2   1       20.02       20.04      3.99 o 
  10   2   1      194.12      181.00      8.81 o 
  11   2   1       22.14       19.01      6.02 o 
   0   3   1      156.34      147.79      4.37 o 
   1   3   1     1604.92     1483.00     13.38 o 
   2   3   1      254.10      238.54      3.88 o 
   3   3   1     2718.47     2780.87     26.85 o 
   4   3   1      338.79      364.19      5.70 o 
   5   3   1      814.69      778.17     10.45 o 
   6   3   1      206.45      197.07      5.88 o 
   7   3   1       52.11       48.13      3.44 o 
   8   3   1       11.31        7.46      3.25 o 
   9   3   1       56.35       55.26      5.43 o 
  10   3   1        5.46        9.88      4.71 o 
  11   3   1        0.25        3.96      5.57 o 
   0   4   1      273.59      229.17      5.88 o 
   1   4   1      127.14      128.43      3.04 o 
   2   4   1       74.03       63.10      2.92 o 
   3   4   1      526.11      566.93      6.89 o 
   4   4   1      273.50      290.38      4.99 o 
   5   4   1      820.85      923.50     11.40 o 
   6   4   1       10.80       10.91      2.49 o 
   7   4   1      113.57      112.89      5.05 o 
   8   4   1       54.79       56.41      6.85 o 
   9   4   1       20.10       15.77      4.69 o 
  10   4   1       43.02       45.64      6.15 o 
  11   4   1        5.61        3.36      5.83 o 
   0   5   1      122.24      105.55      6.78 o 
   1   5   1       11.06       13.33      1.65 o 
   2   5   1      429.73      390.56      5.78 o 
   3   5   1       68.95       69.19      2.73 o 
   4   5   1      280.46      248.90      7.74 o 
   5   5   1        9.24        6.16      2.15 o 
   6   5   1       22.35       26.13      3.13 o 
   7   5   1       44.60       43.44      4.43 o 
   8   5   1       15.07       10.16      4.27 o 
   9   5   1        2.36       -3.68      4.17 o 
  10   5   1       16.96       15.61      5.25 o 
   0   6   1        7.40       12.04      2.49 o 
   1   6   1        1.04        1.23      1.54 o 
   2   6   1        9.22        8.76      1.69 o 
   3   6   1        1.28        4.78      1.73 o 
   4   6   1       30.05       35.69      3.11 o 
   5   6   1       20.92       17.42      2.83 o 
   6   6   1        6.67        2.25      3.15 o 
   7   6   1        5.14       -3.48      3.48 o 
   8   6   1       52.87       34.57      7.12 o 
   9   6   1        4.32        5.87      5.02 o 
  10   6   1       12.06        6.92      5.60 o 
   0   7   1        2.23       -0.12      2.34 o 
   1   7   1       40.34       43.29      2.62 o 
   2   7   1       13.62       11.89      1.84 o 
   3   7   1       44.10       43.76      2.76 o 
   4   7   1       17.86       24.11      2.75 o 
   5   7   1       42.13       43.19      3.74 o 
   6   7   1        4.71        2.72      3.81 o 
   7   7   1       37.20       36.64      5.23 o 
   8   7   1        4.76        5.14      4.46 o 
   9   7   1       15.11       14.32      5.30 o 
  10   7   1        1.72        5.57      5.74 o 
   0   8   1     1126.27     1101.32     20.59 o 
   1   8   1      583.00      622.29      8.60 o 
   2   8   1       46.05       41.79      2.71 o 
   3   8   1        3.03        3.41      2.25 o 
   4   8   1       19.24       23.92      3.17 o 
   5   8   1       15.00       20.33      4.12 o 
   6   8   1       25.16       29.85      5.10 o 
   7   8   1       37.23       29.78      5.28 o 
   8   8   1       24.50       21.52      5.30 o 
   9   8   1       12.56       17.90      5.51 o 
   0   9   1      672.59      725.39     14.05 o 
   1   9   1      214.37      210.94      5.68 o 
   2   9   1      343.64      352.89      7.05 o 
   3   9   1      125.23      127.64      5.19 o 
   4   9   1       13.90       12.28      3.92 o 
   5   9   1       69.94       56.24      5.99 o 
   6   9   1       74.44       67.25      6.52 o 
   7   9   1       11.38       10.69      4.64 o 
   8   9   1        2.47        8.08      5.07 o 
   9   9   1       20.68       22.23      5.98 o 
   0  10   1       84.48       73.48      5.71 o 
   1  10   1       40.90       41.80      3.44 o 
   2  10   1       82.90       82.55      4.42 o 
   3  10   1       59.45       65.56      5.07 o 
   4  10   1      547.47      560.54     13.03 o 
   5  10   1      223.36      210.50     10.16 o 
   6  10   1      287.83      252.12     11.57 o 
   7  10   1       11.14        8.03      4.81 o 
   8  10   1        4.35        3.63      5.00 o 
   0  11   1      116.12      129.71      7.35 o 
   1  11   1       40.15       42.09      3.85 o 
   2  11   1      103.93       92.58      5.43 o 
   3  11   1      368.63      397.75     11.08 o 
   4  11   1      114.88      110.47      7.97 o 
   5  11   1       38.98       43.04      6.02 o 
   6  11   1       44.60       41.95      6.50 o 
   7  11   1       48.29       55.67      7.21 o 
   8  11   1        2.71        0.73      5.16 o 
   0  12   1       15.81       11.40      4.73 o 
   1  12   1       28.53       28.96      4.18 o 
   2  12   1       82.36       88.40      6.48 o 
   3  12   1       10.86        9.56      4.70 o 
   4  12   1      169.09      166.84     11.51 o 
   5  12   1       14.73       20.07      5.48 o 
   6  12   1        2.63        0.53      4.96 o 
   7  12   1       18.48       27.21      6.46 o 
   0  13   1       10.42        4.26      5.30 o 
   1  13   1        9.49        4.55      4.64 o 
   2  13   1       27.95       24.90      5.32 o 
   3  13   1       24.79       26.53      6.13 o 
   4  13   1       34.49       41.01      6.19 o 
   5  13   1        0.95        1.17      5.07 o 
   6  13   1       82.15       92.72      8.55 o 
   0  14   1       35.15       41.96     10.78 o 
   1  14   1       21.13       24.08      6.90 o 
   2  14   1       31.58       35.17      6.69 o 
   3  14   1        5.04       -0.44      4.58 o 
   4  14   1        0.22       -3.00      4.75 o 
   5  14   1       10.69       17.68      6.17 o 
   1  15   1       28.79       20.64     10.45 o 
   2  15   1        0.65        6.60      6.70 o 
   3  15   1        9.87        7.25      5.82 o 
   0   0   2        6.59        7.45      1.56 o 
   1   0   2       41.93       42.80      2.06 o 
   2   0   2     8903.26     7843.07     98.58 o 
   3   0   2      204.99      221.46      9.14 o 
   4   0   2      203.46      176.67      7.43 o 
   5   0   2        1.87       -0.71      1.61 o 
   6   0   2     1240.67     1349.75     25.87 o 
   7   0   2        2.59        0.15      2.37 o 
   8   0   2      509.24      531.65     15.87 o 
   9   0   2        7.98        3.55      2.95 o 
  10   0   2        2.25        3.94      6.09 o 
  11   0   2       48.04       58.14     11.91 o 
   0   1   2     1351.55     1176.67     14.43 o 
   1   1   2      689.13      631.80      6.29 o 
   2   1   2      372.69      303.58      4.22 o 
   3   1   2      972.57      902.26      9.29 o 
   4   1   2      257.63      278.03      4.67 o 
   5   1   2      502.96      509.36      7.49 o 
   6   1   2       48.69       50.79      3.05 o 
   7   1   2        0.59       -1.22      1.92 o 
   8   1   2      201.62      214.83      6.97 o 
   9   1   2       38.91       32.50      4.82 o 
  10   1   2       24.85       20.02      4.80 o 
  11   1   2        6.45        5.73      6.84 o 
   0   2   2        0.10       -0.90      1.02 o 
   1   2   2     2844.00     2613.85     21.04 o 
   2   2   2      619.33      581.91      6.22 o 
   3   2   2     5247.80     4923.64     41.22 o 
   4   2   2       14.04       13.65      1.76 o 
   5   2   2     1795.25     1829.97     18.76 o 
   6   2   2      185.83      172.05      4.89 o 
   7   2   2      116.35      131.61      4.72 o 
   8   2   2      391.20      381.80      8.14 o 
   9   2   2      182.58      197.35      9.51 o 
  10   2   2       93.44       92.37      7.42 o 
  11   2   2        5.51       11.78      5.68 o 
   0   3   2      859.10      857.18     12.55 o 
   1   3   2      851.49      781.93      7.85 o 
   2   3   2      142.61      151.91      2.88 o 
   3   3   2      212.25      220.32      3.81 o 
   4   3   2      429.12      423.33      6.24 o 
   5   3   2      182.33      192.17      6.24 o 
   6   3   2      330.87      333.81      6.86 o 
   7   3   2       30.91       24.35      3.34 o 
   8   3   2       68.75       70.40      4.91 o 
   9   3   2       22.25       20.70      4.11 o 
  10   3   2       13.07       17.99      5.04 o 
  11   3   2       12.51        8.41      5.66 o 
   0   4   2     2350.18     2380.89     29.55 o 
   1   4   2       22.38       22.13      1.63 o 
   2   4   2      982.10      891.85      9.26 o 
   3   4   2      103.39       97.94      2.84 o 
   4   4   2     3158.36     3246.47     30.16 o 
   5   4   2       42.06       43.92      2.84 o 
   6   4   2       48.20       59.36      3.76 o 
   7   4   2        0.74        1.57      2.59 o 
   8   4   2       69.81       79.24      6.01 o 
   9   4   2       16.46       12.07      3.93 o 
  10   4   2       30.87       38.77      6.07 o 
  11   4   2        4.39        7.28      5.81 o 
   0   5   2       42.86       45.13      4.07 o 
   1   5   2      474.88      433.16      5.79 o 
   2   5   2       57.77       57.08      2.34 o 
   3   5   2     1243.87     1167.60     12.59 o 
   4   5   2      128.23      134.76      3.96 o 
   5   5   2      690.42      717.69      9.64 o 
   6   5   2       11.61        9.10      3.03 o 
   7   5   2       40.33       40.39      4.30 o 
   8   5   2       10.03        8.35      6.38 o 
   9   5   2       28.04       26.09      5.86 o 
  10   5   2        0.85        1.27      5.24 o 
   0   6   2        2.39        1.10      2.90 o 
   1   6   2      796.92      788.21      9.18 o 
   2   6   2       54.20       63.63      2.93 o 
   3   6   2        8.41        8.31      1.70 o 
   4   6   2      422.08      431.59      7.12 o 
   5   6   2       59.10       63.36      4.02 o 
   6   6   2       79.83       79.01      5.88 o 
   7   6   2       57.29       52.65      5.17 o 
   8   6   2       19.91       18.59      4.91 o 
   9   6   2      106.78      100.34      8.64 o 
  10   6   2       13.05       12.76      5.49 o 
   0   7   2      145.65      145.58      5.88 o 
   1   7   2      130.72      150.83      4.22 o 
   2   7   2       11.99       10.15      1.98 o 
   3   7   2       18.94       18.31      2.44 o 
   4   7   2       44.08       54.56      3.83 o 
   5   7   2       51.35       50.04      4.15 o 
   6   7   2       14.90       15.76      4.11 o 
   7   7   2       47.62       54.34      5.98 o 
   8   7   2       35.43       30.49      5.67 o 
   9   7   2        8.96        9.42      4.88 o 
  10   7   2        3.78        5.02      5.09 o 
   0   8   2      151.48      141.48      7.73 o 
   1   8   2       38.24       39.18      2.88 o 
   2   8   2      244.69      242.26      5.59 o 
   3   8   2       69.77       57.41      3.61 o 
   4   8   2       55.86       60.78      4.41 o 
   5   8   2        5.03        0.98      3.57 o 
   6   8   2       76.87       72.07      6.32 o 
   7   8   2        8.11        5.41      4.71 o 
   8   8   2       21.75       16.37      5.87 o 
   9   8   2       15.90       10.58      5.87 o 
   0   9   2      229.57      236.77      8.39 o 
   1   9   2      511.25      570.12      8.65 o 
   2   9   2      257.36      245.60      6.48 o 
   3   9   2      141.32      146.78      7.34 o 
   4   9   2      150.24      142.68      6.67 o 
   5   9   2      254.16      256.64     16.74 o 
   6   9   2       25.88       31.21      5.40 o 
   7   9   2       12.66       20.17      5.30 o 
   8   9   2       28.01       18.03      5.53 o 
   9   9   2       27.86       41.65      6.78 o 
   0  10   2       10.49       10.74      3.85 o 
   1  10   2      664.35      666.88     10.36 o 
   2  10   2      155.35      146.56      5.88 o 
   3  10   2      520.57      504.42     14.57 o 
   4  10   2      110.35      102.41      6.71 o 
   5  10   2       50.93       35.25      5.54 o 
   6  10   2        1.24       -3.57      4.42 o 
   7  10   2       56.68       70.34      7.68 o 
   8  10   2       62.03       63.20      7.61 o 
   0  11   2       59.74       65.52      6.73 o 
   1  11   2      229.54      248.54      7.25 o 
   2  11   2      482.96      515.33     10.55 o 
   3  11   2      103.46       95.21      6.59 o 
   4  11   2      150.33      145.59      8.75 o 
   5  11   2       27.02       34.20      5.63 o 
   6  11   2       77.19       82.27      9.69 o 
   7  11   2       17.91       16.80      5.59 o 
   8  11   2        2.96       23.80      6.36 o 
   0  12   2      212.15      226.17     10.71 o 
   1  12   2       14.41       15.13      3.76 o 
   2  12   2      258.21      270.64      9.47 o 
   3  12   2      113.37      114.87      7.99 o 
   4  12   2      521.00      532.00     14.86 o 
   5  12   2      154.53      158.07      9.72 o 
   6  12   2       89.10       70.49      7.54 o 
   7  12   2        1.64        8.57      5.61 o 
   0  13   2        6.72       11.56      6.71 o 
   1  13   2       61.61       82.95      7.74 o 
   2  13   2        5.42        5.66      4.11 o 
   3  13   2       15.26       13.83      5.73 o 
   4  13   2        8.36       13.49      5.37 o 
   5  13   2        5.49       -0.31      4.86 o 
   6  13   2       18.02       14.09      6.00 o 
   0  14   2        6.75        7.74      8.80 o 
   1  14   2       29.96       43.01      9.27 o 
   2  14   2       22.23       25.00      7.27 o 
   3  14   2        4.79        3.88      5.42 o 
   4  14   2       14.93       11.55      5.56 o 
   5  14   2        4.81        5.67      6.08 o 
   0  15   2        8.49      -11.45     11.45 o 
   1  15   2        3.29       -4.33      8.80 o 
   2  15   2        4.10        7.86      9.28 o 
   3  15   2        1.36        5.68      6.12 o 
   1   0   3      519.67      502.94      8.98 o 
   2   0   3      559.57      526.37      8.21 o 
   3   0   3      746.15      709.25     11.01 o 
   4   0   3      341.24      322.85      7.10 o 
   5   0   3      287.78      270.10     10.01 o 
   6   0   3      572.57      552.20     12.73 o 
   7   0   3       45.32       41.78      4.29 o 
   8   0   3      255.42      266.72     11.08 o 
   9   0   3      101.32      100.67      7.41 o 
  10   0   3        3.98        0.97      6.03 o 
  11   0   3        7.62       -2.44      8.25 o 
   0   1   3     1263.28     1286.27     15.99 o 
   1   1   3      435.52      468.18      4.63 o 
   2   1   3     1302.47     1237.31     12.04 o 
   3   1   3      358.51      376.80      5.56 o 
   4   1   3       33.46       32.47      2.11 o 
   5   1   3     1047.91     1050.24     12.22 o 
   6   1   3      140.25      125.80      4.28 o 
   7   1   3       85.65       80.52      4.02 o 
   8   1   3      329.03      313.57      7.71 o 
   9   1   3       18.31       14.21      3.78 o 
  10   1   3       52.27       44.34      6.04 o 
  11   1   3       17.84       13.21      6.11 o 
   0   2   3    10274.52     9429.54    107.30 o 
   1   2   3     1052.45     1036.71     10.66 o 
   2   2   3     6907.87     6805.75     58.15 o 
   3   2   3      477.61      467.06      6.01 o 
   4   2   3     1172.45     1244.39     13.20 o 
   5   2   3        5.55        4.11      1.84 o 
   6   2   3      371.67      360.81      7.01 o 
   7   2   3        2.60        1.86      3.30 o 
   8   2   3      127.29      134.32      6.71 o 
   9   2   3       17.67       17.68      5.17 o 
  10   2   3       18.05       19.95      4.82 o 
  11   2   3        0.09        9.30      7.62 o 
   0   3   3      102.37       79.85      3.17 o 
   1   3   3     3059.74     2926.14     26.02 o 
   2   3   3       40.12       39.21      2.02 o 
   3   3   3      255.19      271.33      6.36 o 
   4   3   3      691.94      691.85      8.74 o 
   5   3   3       27.09       23.65      2.29 o 
   6   3   3      141.34      164.51      5.36 o 
   7   3   3        5.23        8.79      2.79 o 
   8   3   3       21.82        8.66      3.31 o 
   9   3   3      102.96       89.83      9.33 o 
  10   3   3       14.15       15.47      4.59 o 
  11   3   3        8.37        9.41      6.56 o 
   0   4   3     1024.73     1070.69     14.98 o 
   1   4   3     1140.27     1142.42     11.69 o 
   2   4   3      996.36      930.57     10.19 o 
   3   4   3     2121.29     2016.71     20.93 o 
   4   4   3      730.86      717.76      9.46 o 
   5   4   3       72.49       77.82      3.16 o 
   6   4   3      121.99      123.76      6.29 o 
   7   4   3      148.77      157.48      6.81 o 
   8   4   3       14.63       10.94      3.99 o 
   9   4   3       41.41       35.28      5.59 o 
  10   4   3       24.49       20.37      6.05 o 
  11   4   3       11.67       22.15      6.26 o 
   0   5   3      255.10      237.49      5.94 o 
   1   5   3      334.38      351.74      5.37 o 
   2   5   3     2685.29     2664.26     23.83 o 
   3   5   3      310.16      349.09      5.68 o 
   4   5   3       33.23       36.12      2.24 o 
   5   5   3       88.27       95.65      4.30 o 
   6   5   3      106.02      107.66      5.39 o 
   7   5   3       19.21       11.66      4.20 o 
   8   5   3      150.25      177.38      8.43 o 
   9   5   3        7.71        9.07      4.62 o 
  10   5   3       33.03       34.09      6.16 o 
   0   6   3      237.04      275.90      6.96 o 
   1   6   3     1546.90     1673.29     16.30 o 
   2   6   3      240.73      245.41      5.29 o 
   3   6   3      512.85      506.99      7.13 o 
   4   6   3      160.70      169.92      5.43 o 
   5   6   3       69.23       72.89      4.55 o 
   6   6   3       14.49        8.28      2.66 o 
   7   6   3       68.23       57.85      4.89 o 
   8   6   3        3.06        3.69      3.73 o 
   9   6   3       23.77       15.81      5.14 o 
  10   6   3        1.37        0.30      4.90 o 
   0   7   3      815.94      891.59     15.42 o 
   1   7   3     2144.98     2338.74     22.06 o 
   2   7   3      283.67      303.53      5.41 o 
   3   7   3      224.65      249.03      7.50 o 
   4   7   3       84.03       85.70      4.78 o 
   5   7   3      126.56      131.84      6.35 o 
   6   7   3        4.97        1.51      3.23 o 
   7   7   3      173.09      186.20      8.96 o 
   8   7   3        8.56        0.37      4.23 o 
   9   7   3       36.51       32.52      6.55 o 
  10   7   3        0.52        0.19      4.95 o 
   0   8   3        0.10        2.77      2.97 o 
   1   8   3      190.60      227.14      5.38 o 
   2   8   3        5.60        6.97      2.30 o 
   3   8   3       64.48       65.22      4.43 o 
   4   8   3       23.49       17.23      4.22 o 
   5   8   3       88.71       76.80      5.36 o 
   6   8   3       25.68       17.82      4.40 o 
   7   8   3       31.83       23.50      6.04 o 
   8   8   3       22.36       13.43      7.39 o 
   9   8   3        2.55       -2.92      4.68 o 
   0   9   3       50.98       44.21      4.78 o 
   1   9   3      197.53      205.37      6.01 o 
   2   9   3        2.03       -0.07      2.55 o 
   3   9   3      108.25      115.57      5.65 o 
   4   9   3      101.60      106.55      6.11 o 
   5   9   3      286.88      288.56     10.51 o 
   6   9   3       69.04       65.97      6.58 o 
   7   9   3       56.00       51.33      6.45 o 
   8   9   3       39.26       40.38      6.95 o 
   9   9   3        4.54       14.95      6.10 o 
   0  10   3      330.57      322.84      9.77 o 
   1  10   3       37.97       37.77      3.75 o 
   2  10   3      348.88      355.90      8.81 o 
   3  10   3      116.73      128.30      6.18 o 
   4  10   3      494.41      500.15     13.46 o 
   5  10   3       45.61       44.94      6.02 o 
   6  10   3      171.11      189.56     11.45 o 
   7  10   3       14.85       15.39      5.43 o 
   8  10   3       13.31       19.06      6.09 o 
   0  11   3      133.92      149.06      8.77 o 
   1  11   3      240.08      250.90      8.12 o 
   2  11   3      117.33      118.04      6.02 o 
   3  11   3      161.59      172.85      8.63 o 
   4  11   3      122.93      121.69      7.52 o 
   5  11   3       85.34       88.40      7.79 o 
   6  11   3       31.87       32.02      6.37 o 
   7  11   3       14.14       10.89      6.43 o 
   8  11   3       24.42       22.31      6.30 o 
   0  12   3        2.46       11.42      6.30 o 
   1  12   3      275.95      274.79     12.20 o 
   2  12   3       84.37       92.51      6.58 o 
   3  12   3       13.02       20.28      4.48 o 
   4  12   3      221.62      224.74     11.09 o 
   5  12   3       12.33       15.57      5.35 o 
   6  12   3        5.49        4.60      5.10 o 
   7  12   3       20.68       16.73      5.91 o 
   0  13   3      164.11      154.23     12.55 o 
   1  13   3       11.63        8.40      3.82 o 
   2  13   3      150.67      148.77      9.04 o 
   3  13   3       17.25       26.38      5.56 o 
   4  13   3      280.56      271.93     13.81 o 
   5  13   3       27.10       26.15      9.44 o 
   6  13   3       41.12       34.54      6.55 o 
   0  14   3        2.40        4.20      9.21 o 
   1  14   3       28.14       27.16      7.12 o 
   2  14   3       13.41        9.46      5.69 o 
   3  14   3       33.64       52.44      7.52 o 
   4  14   3        5.00       -4.60      4.96 o 
   0  15   3        4.91        5.46      9.01 o 
   1  15   3        3.07       -3.86     11.12 o 
   2  15   3        2.05       -3.69      7.00 o 
   0   0   4    10261.25     9878.40    158.82 o 
   1   0   4       19.06       20.32      2.26 o 
   2   0   4     5978.38     5692.15     66.28 o 
   3   0   4        2.14        0.79      1.91 o 
   4   0   4      206.93      233.82      7.13 o 
   5   0   4       42.37       37.91      3.51 o 
   6   0   4      308.08      303.79      8.54 o 
   7   0   4      190.30      183.13     11.48 o 
   8   0   4      352.65      359.34     17.70 o 
   9   0   4        0.14       -0.97      4.68 o 
  10   0   4       56.06       70.71     10.07 o 
  11   0   4        6.37       21.90     10.00 o 
   0   1   4     6103.72     6083.68     86.15 o 
   1   1   4     6375.74     6132.85     50.06 o 
   2   1   4       85.59       96.46      2.67 o 
   3   1   4      544.33      563.61      7.81 o 
   4   1   4      318.44      271.39      4.65 o 
   5   1   4      159.98      170.91      4.70 o 
   6   1   4        8.91       11.70      2.15 o 
   7   1   4       10.30        6.66      2.27 o 
   8   1   4      206.20      207.85      7.02 o 
   9   1   4        1.97       -1.82      3.60 o 
  10   1   4       12.61        8.81      5.08 o 
  11   1   4        0.57        3.17      5.52 o 
   0   2   4     2913.53     2686.24     32.53 o 
   1   2   4    21246.19    19533.28    156.16 o 
   2   2   4      760.78      726.51      8.76 o 
   3   2   4      413.27      426.65      5.42 o 
   4   2   4       57.43       65.89      2.58 o 
   5   2   4      239.88      220.05      4.70 o 
   6   2   4       16.11       12.37      2.60 o 
   7   2   4      202.12      185.96      6.10 o 
   8   2   4       30.99       17.79      4.78 o 
   9   2   4      113.50      101.78      7.54 o 
  10   2   4        7.14        0.21      4.41 o 
  11   2   4        4.04       13.20      6.68 o 
   0   3   4    10160.40     9480.27    108.72 o 
   1   3   4     1389.04     1495.21     13.76 o 
   2   3   4      495.43      446.59      7.10 o 
   3   3   4      236.15      237.51      4.08 o 
   4   3   4      985.56     1027.46     11.71 o 
   5   3   4      210.13      207.98      5.58 o 
   6   3   4      121.02      131.70      4.76 o 
   7   3   4       23.40       27.17      3.72 o 
   8   3   4      136.82      149.79      7.63 o 
   9   3   4       14.00       10.54      3.96 o 
  10   3   4       51.97       32.39      6.12 o 
  11   3   4        2.27        4.37      6.26 o 
   0   4   4     1674.96     1662.64     21.85 o 
   1   4   4     1425.54     1375.02     13.19 o 
   2   4   4     1530.86     1458.36     15.73 o 
   3   4   4      499.69      541.96      9.23 o 
   4   4   4      511.38      491.31      7.08 o 
   5   4   4       91.11      101.04      3.86 o 
   6   4   4       84.91       78.82      4.72 o 
   7   4   4       17.64       12.64      3.49 o 
   8   4   4       15.54       12.45      3.55 o 
   9   4   4       35.95       34.80      4.87 o 
  10   4   4       28.46       30.37      5.44 o 
  11   4   4       11.81       16.60      6.41 o 
   0   5   4     1198.57     1195.28     17.11 o 
   1   5   4     2488.74     2563.21     24.06 o 
   2   5   4      375.10      381.43      8.02 o 
   3   5   4      981.66     1033.32     12.74 o 
   4   5   4      129.81      138.24      4.52 o 
   5   5   4      501.46      545.17     10.09 o 
   6   5   4        2.29        1.11      3.43 o 
   7   5   4      115.15      107.29      5.73 o 
   8   5   4       17.63       16.09      4.05 o 
   9   5   4        2.97        5.21      4.34 o 
  10   5   4        8.30        8.11      4.98 o 
   0   6   4       22.57       20.59      2.91 o 
   1   6   4     1558.79     1751.34     17.75 o 
   2   6   4      349.09      381.44      5.74 o 
   3   6   4       40.37       53.75      2.95 o 
   4   6   4      217.54      222.54      7.40 o 
   5   6   4      117.81      104.52      5.32 o 
   6   6   4       46.63       42.12      4.36 o 
   7   6   4       12.38       14.36      3.66 o 
   8   6   4        6.88        5.75      4.18 o 
   9   6   4       44.58       48.27      6.50 o 
  10   6   4       12.11       12.75      5.56 o 
   0   7   4      509.09      497.24     10.11 o 
   1   7   4        9.28        4.78      1.83 o 
   2   7   4       41.44       36.57      2.96 o 
   3   7   4       70.26       76.80      4.52 o 
   4   7   4      257.89      266.83      7.92 o 
   5   7   4       56.68       56.36      4.55 o 
   6   7   4       56.82       62.33      4.88 o 
   7   7   4       13.58       13.65      3.99 o 
   8   7   4        8.70        7.38      3.66 o 
   9   7   4       15.91       12.30      5.23 o 
  10   7   4       12.17       15.95      6.00 o 
   0   8   4       59.59       56.01      4.53 o 
   1   8   4      136.93      146.01      4.71 o 
   2   8   4       26.40       27.48      2.97 o 
   3   8   4       49.72       48.22      4.08 o 
   4   8   4      264.40      276.71     10.63 o 
   5   8   4       37.09       37.99      4.32 o 
   6   8   4      372.35      392.38     12.93 o 
   7   8   4       43.89       36.28      5.20 o 
   8   8   4       48.12       55.08      6.73 o 
   9   8   4       37.35       31.96      6.18 o 
   0   9   4       44.71       53.75      4.82 o 
   1   9   4       30.54       21.06      2.61 o 
   2   9   4       54.39       58.03      4.41 o 
   3   9   4       94.08       88.03      5.26 o 
   4   9   4       56.76       49.99      4.53 o 
   5   9   4      174.28      171.06      8.52 o 
   6   9   4        1.53        4.49      3.99 o 
   7   9   4        9.06        5.64      4.91 o 
   8   9   4       22.43       20.14      5.71 o 
   9   9   4        7.41        1.45      5.53 o 
   0  10   4        0.05       -3.32      3.32 o 
   1  10   4        5.47        6.68      3.15 o 
   2  10   4       32.05       33.89      4.09 o 
   3  10   4       68.94       66.94      5.59 o 
   4  10   4       71.91       81.05      5.98 o 
   5  10   4       18.04       16.06      3.73 o 
   6  10   4        5.31        3.74      4.65 o 
   7  10   4       17.69       20.39      5.68 o 
   8  10   4        7.65       10.57      5.42 o 
   0  11   4       80.52       79.50      6.96 o 
   1  11   4       62.56       66.29      4.81 o 
   2  11   4       88.64       90.45      5.50 o 
   3  11   4       60.18       59.65      5.38 o 
   4  11   4      136.97      142.32      9.03 o 
   5  11   4       56.37       49.19      6.40 o 
   6  11   4       59.08       58.13      6.97 o 
   7  11   4       10.25        6.82      5.45 o 
   0  12   4       14.00       12.08      6.69 o 
   1  12   4       39.58       36.39      4.69 o 
   2  12   4       44.50       36.42      4.50 o 
   3  12   4       94.57      106.40      7.07 o 
   4  12   4       25.58       34.47      5.29 o 
   5  12   4        0.95        1.44      4.71 o 
   6  12   4        6.77        5.70      5.06 o 
   7  12   4        1.23        2.86      5.43 o 
   0  13   4        0.12       -0.70      6.71 o 
   1  13   4       53.03       59.64      6.54 o 
   2  13   4        4.59       11.74      4.63 o 
   3  13   4       13.42        9.78      4.83 o 
   4  13   4        1.73        7.24      5.05 o 
   5  13   4       14.28       12.81      5.49 o 
   6  13   4        1.18        0.47      5.21 o 
   0  14   4       15.42       15.50     10.00 o 
   1  14   4        2.96       -3.99      5.08 o 
   2  14   4       19.38        8.98      6.71 o 
   3  14   4        3.56        0.97      5.61 o 
   4  14   4       21.82       27.15      6.67 o 
   0  15   4        1.96       -0.52      8.42 o 
   1  15   4        7.23        0.65      7.76 o 
   2  15   4        2.06       -1.09      7.08 o 
   1   0   5      109.10      105.17      4.14 o 
   2   0   5       31.63       29.58      2.78 o 
   3   0   5      448.10      433.29      9.90 o 
   4   0   5       86.62       74.06      4.03 o 
   5   0   5     1235.54     1221.95     18.75 o 
   6   0   5       56.24       49.07      5.05 o 
   7   0   5      708.98      723.26     14.52 o 
   8   0   5        2.66       -2.32      4.10 o 
   9   0   5       77.18      110.18     11.02 o 
  10   0   5       10.50       12.64      7.25 o 
  11   0   5        0.38        5.18      7.62 o 
   0   1   5    10306.28     9803.11    137.77 o 
   1   1   5     1426.92     1413.08     13.06 o 
   2   1   5      116.55      103.06      3.31 o 
   3   1   5      241.12      227.18      3.97 o 
   4   1   5      240.52      234.00      4.82 o 
   5   1   5       20.67       18.12      2.10 o 
   6   1   5      128.86      124.54      4.85 o 
   7   1   5       67.85       69.67      5.46 o 
   8   1   5       80.42       81.78      6.00 o 
   9   1   5       19.20        9.98      4.00 o 
  10   1   5       18.08       11.96      5.44 o 
  11   1   5        5.67        8.67      5.95 o 
   0   2   5    11232.23    10571.43    120.96 o 
   1   2   5      513.33      542.74      6.23 o 
   2   2   5     1302.03     1264.18     12.89 o 
   3   2   5       54.60       61.09      2.14 o 
   4   2   5       86.51      102.79      4.69 o 
   5   2   5       41.42       41.78      2.55 o 
   6   2   5      254.04      251.68      6.54 o 
   7   2   5       52.98       48.61      5.48 o 
   8   2   5      201.21      218.57      7.90 o 
   9   2   5       27.20       24.24      4.83 o 
  10   2   5       10.86        9.40      4.80 o 
  11   2   5        9.06        1.26      6.37 o 
   0   3   5     2629.46     2621.86     32.51 o 
   1   3   5     4508.46     4370.82     36.82 o 
   2   3   5      101.22      117.65      4.09 o 
   3   3   5      288.66      284.91      6.03 o 
   4   3   5        9.89        8.70      1.72 o 
   5   3   5      156.01      176.86      4.76 o 
   6   3   5       62.96       65.23      4.73 o 
   7   3   5      288.47      290.88      8.65 o 
   8   3   5        1.83       -2.51      3.08 o 
   9   3   5       75.42       75.76      5.54 o 
  10   3   5        9.67        8.32      4.54 o 
  11   3   5        5.01       10.50      6.55 o 
   0   4   5      368.02      353.75      7.22 o 
   1   4   5      931.67      979.47     10.14 o 
   2   4   5      241.20      237.84      6.78 o 
   3   4   5       77.23       81.35      3.99 o 
   4   4   5      256.20      268.15      5.67 o 
   5   4   5      120.60      130.38      5.45 o 
   6   4   5       30.27       35.89      3.89 o 
   7   4   5       27.31       24.43      3.78 o 
   8   4   5        1.63        0.09      3.15 o 
   9   4   5       25.41       23.88      4.23 o 
  10   4   5       15.14       23.12      5.14 o 
   0   5   5     1298.44     1422.19     19.84 o 
   1   5   5     1557.43     1741.63     16.64 o 
   2   5   5      243.43      343.78      6.74 o 
   3   5   5      872.54      922.90     13.02 o 
   4   5   5      379.71      401.69      8.33 o 
   5   5   5      438.82      483.10      9.82 o 
   6   5   5      248.86      258.18      9.48 o 
   7   5   5       15.17       11.12      3.56 o 
   8   5   5       29.06       32.14      4.27 o 
   9   5   5       30.98       26.16      5.21 o 
  10   5   5       21.93       31.97      6.08 o 
   0   6   5     2338.41     2437.97     31.95 o 
   1   6   5      190.65      170.34      4.05 o 
   2   6   5       52.10       60.41      2.92 o 
   3   6   5       69.14       74.83      4.26 o 
   4   6   5      137.73      129.91      5.57 o 
   5   6   5       83.29       84.70      5.02 o 
   6   6   5       25.49       22.07      3.78 o 
   7   6   5       65.41       64.26      5.08 o 
   8   6   5       43.87       34.60      5.12 o 
   9   6   5       36.35       36.54      5.62 o 
  10   6   5       17.50       14.54      5.66 o 
   0   7   5      157.65      178.60      8.09 o 
   1   7   5      190.26      168.57      4.43 o 
   2   7   5      217.33      222.37      5.32 o 
   3   7   5       59.91       58.37      4.23 o 
   4   7   5      103.85      106.18      5.39 o 
   5   7   5      437.49      435.77      9.68 o 
   6   7   5       65.01       61.84      5.02 o 
   7   7   5      121.69      124.49      6.94 o 
   8   7   5        6.22        5.51      4.27 o 
   9   7   5       18.01       18.85      5.59 o 
  10   7   5        1.69        0.95      5.30 o 
   0   8   5        1.57        1.48      4.07 o 
   1   8   5       29.17       27.64      2.76 o 
   2   8   5       84.96       76.72      4.73 o 
   3   8   5      362.83      381.68      9.77 o 
   4   8   5      159.16      160.43      6.72 o 
   5   8   5      117.75      120.59      6.27 o 
   6   8   5        5.68        5.46      3.54 o 
   7   8   5       45.09       45.02      5.47 o 
   8   8   5        1.63        0.81      5.05 o 
   9   8   5        0.75        1.52      5.04 o 
   0   9   5      130.21      131.21      6.56 o 
   1   9   5        5.36        6.44      2.75 o 
   2   9   5      204.16      218.39      7.45 o 
   3   9   5       14.32       13.92      3.54 o 
   4   9   5      382.32      363.55      9.63 o 
   5   9   5       35.85       40.45      4.89 o 
   6   9   5       66.59       71.49      6.19 o 
   7   9   5        6.28        6.03      4.17 o 
   8   9   5       16.64       15.68      5.45 o 
   9   9   5       15.87        9.66      5.57 o 
   0  10   5       20.92       15.76      4.51 o 
   1  10   5      208.21      204.27      7.74 o 
   2  10   5       68.56       63.97      4.91 o 
   3  10   5       95.18      102.48      5.82 o 
   4  10   5      166.82      156.09      7.02 o 
   5  10   5       47.80       55.79      5.78 o 
   6  10   5       10.65        8.75      4.40 o 
   7  10   5       10.79       16.44      5.46 o 
   8  10   5        8.95        6.80      5.81 o 
   0  11   5        7.15       -1.13      6.09 o 
   1  11   5      250.65      247.46     14.67 o 
   2  11   5        0.83        0.20      3.31 o 
   3  11   5       32.09       27.42      4.13 o 
   4  11   5        1.46       -0.14      3.52 o 
   5  11   5       41.22       31.45      5.37 o 
   6  11   5       22.85       24.08      5.78 o 
   7  11   5        6.84       10.38      5.37 o 
   0  12   5        0.94       -4.54      6.23 o 
   1  12   5       52.01       42.97      6.92 o 
   2  12   5        3.81        2.04      3.78 o 
   3  12   5       54.05       61.65      5.70 o 
   4  12   5       20.38       11.52      5.23 o 
   5  12   5       11.59        5.21      5.04 o 
   6  12   5       11.42       13.16      5.62 o 
   0  13   5        4.13       11.36      7.37 o 
   1  13   5       28.72       17.50      5.49 o 
   2  13   5       13.52       16.44      5.67 o 
   3  13   5        6.12       10.80      5.15 o 
   4  13   5       23.11       34.86      6.20 o 
   5  13   5        0.57       -0.86      5.40 o 
   0  14   5        2.04        0.27      7.25 o 
   1  14   5       20.45       19.05      6.33 o 
   2  14   5       12.46       25.20      7.48 o 
   3  14   5       32.86       32.84      8.02 o 
   4  14   5       12.63       20.26      6.48 o 
   0  15   5       11.86        4.38     10.00 o 
   1  15   5        2.86       -5.36      6.51 o 
   0   0   6      382.17      346.72     16.14 o 
   1   0   6        0.69        0.78      1.35 o 
   2   0   6     2969.17     2742.46     34.13 o 
   3   0   6      150.64      160.27      5.25 o 
   4   0   6       57.39       49.48      3.69 o 
   5   0   6      238.96      230.11      8.13 o 
   6   0   6     1004.55      960.48     16.72 o 
   7   0   6        4.38        1.48      3.43 o 
   8   0   6       55.65       62.77      7.30 o 
   9   0   6       45.99       53.75      9.46 o 
  10   0   6        2.12       -3.04      6.74 o 
  11   0   6        0.55       -2.02      7.49 o 
   0   1   6      878.44      802.85     17.58 o 
   1   1   6      153.09      147.02      3.45 o 
   2   1   6       26.66       22.66      1.84 o 
   3   1   6      331.21      335.33      7.00 o 
   4   1   6      505.24      505.97      7.24 o 
   5   1   6      595.68      612.97      9.03 o 
   6   1   6       12.13        6.52      2.48 o 
   7   1   6      234.80      240.07      7.75 o 
   8   1   6      165.24      148.79      7.21 o 
   9   1   6       47.93       49.14      5.73 o 
  10   1   6       12.40        2.97      5.28 o 
  11   1   6        0.81        3.42      5.86 o 
   0   2   6      569.27      514.38      9.78 o 
   1   2   6     1293.16     1276.70     12.39 o 
   2   2   6      112.44      113.22      2.84 o 
   3   2   6     1206.30     1208.09     12.23 o 
   4   2   6       35.23       37.16      2.23 o 
   5   2   6       32.48       40.28      2.71 o 
   6   2   6        0.94        3.93      2.55 o 
   7   2   6      164.89      173.19      6.81 o 
   8   2   6        1.26        5.46      3.31 o 
   9   2   6       46.35       46.43      5.64 o 
  10   2   6        1.34        4.06      4.95 o 
  11   2   6        3.37        3.62      5.94 o 
   0   3   6     2758.56     2629.28     33.00 o 
   1   3   6      134.24      132.66      3.20 o 
   2   3   6      516.67      497.11      6.60 o 
   3   3   6      132.20      122.97      6.29 o 
   4   3   6       15.85        9.53      2.07 o 
   5   3   6       36.17       35.93      3.03 o 
   6   3   6       86.37       81.79      5.67 o 
   7   3   6       83.89       82.85      5.51 o 
   8   3   6       62.77       64.44      5.38 o 
   9   3   6       17.16       11.51      3.60 o 
  10   3   6       25.88       23.47      6.15 o 
   0   4   6      598.66      621.89     10.62 o 
   1   4   6     1358.75     1368.96     14.27 o 
   2   4   6     2214.98     2282.13     25.10 o 
   3   4   6      734.15      777.95     11.48 o 
   4   4   6        4.89        9.61      2.87 o 
   5   4   6       75.08       81.26      4.71 o 
   6   4   6        1.50        4.46      3.08 o 
   7   4   6      133.40      156.06      6.85 o 
   8   4   6       24.33       26.01      4.40 o 
   9   4   6       97.75       98.83      6.33 o 
  10   4   6        2.55       -2.29      4.28 o 
   0   5   6     1326.01     1500.16     21.11 o 
   1   5   6     1371.47     1413.09     14.17 o 
   2   5   6      320.51      376.85      7.34 o 
   3   5   6      274.33      289.01      7.36 o 
   4   5   6       87.99       86.14      6.21 o 
   5   5   6       99.13      112.78      7.08 o 
   6   5   6       34.92       33.82      4.05 o 
   7   5   6       20.18       15.96      3.84 o 
   8   5   6       42.67       42.10      4.65 o 
   9   5   6       51.45       56.97      5.67 o 
  10   5   6        2.12        7.36      4.65 o 
   0   6   6      180.18      185.34      8.60 o 
   1   6   6      733.72      803.16      9.51 o 
   2   6   6      768.28      761.06      9.74 o 
   3   6   6      856.97      884.09     13.27 o 
   4   6   6      586.58      624.23     14.17 o 
   5   6   6      492.78      500.99     12.88 o 
   6   6   6      134.87      150.99      6.82 o 
   7   6   6       33.39       37.40      4.47 o 
   8   6   6        8.25        6.04      3.62 o 
   9   6   6        0.47        0.72      4.33 o 
  10   6   6        0.96        6.60      5.33 o 
   0   7   6       60.24       69.96      4.46 o 
   1   7   6      748.73      820.09     10.50 o 
   2   7   6      201.41      243.63      7.17 o 
   3   7   6      317.30      340.30      8.28 o 
   4   7   6       15.81       13.77      3.45 o 
   5   7   6       14.06       15.91      3.74 o 
   6   7   6      171.07      169.25      7.31 o 
   7   7   6       33.63       31.10      4.44 o 
   8   7   6       26.71       30.77      5.33 o 
   9   7   6        6.91        4.69      4.99 o 
   0   8   6        0.96        0.16      3.12 o 
   1   8   6       19.46       25.89      2.95 o 
   2   8   6      155.09      162.76      6.77 o 
   3   8   6       49.03       50.99      4.45 o 
   4   8   6      382.50      386.46     10.26 o 
   5   8   6       12.74        4.92      3.62 o 
   6   8   6       64.78       69.95      5.26 o 
   7   8   6       11.91        3.16      4.33 o 
   8   8   6        3.02       -4.04      4.04 o 
   9   8   6        4.94        1.80      5.12 o 
   0   9   6        0.97        3.65      4.03 o 
   1   9   6       49.20       45.37      4.18 o 
   2   9   6        8.97       10.63      3.35 o 
   3   9   6      536.59      520.45     10.79 o 
   4   9   6       38.01       44.13      4.96 o 
   5   9   6      229.74      246.66      8.79 o 
   6   9   6        7.49        6.30      4.30 o 
   7   9   6       13.31       13.75      4.81 o 
   8   9   6        8.17        6.27      5.35 o 
   0  10   6       51.24       46.37      6.56 o 
   1  10   6       45.02       57.66      4.59 o 
   2  10   6      101.00       94.75      6.64 o 
   3  10   6      130.69      127.46      6.39 o 
   4  10   6      112.17      118.36      6.31 o 
   5  10   6        2.90       -0.91      3.65 o 
   6  10   6       10.40       13.57      5.40 o 
   7  10   6        8.53        8.50      5.80 o 
   8  10   6        8.50        8.25      6.30 o 
   0  11   6        5.09        1.87      6.20 o 
   1  11   6        4.21       -2.06      3.70 o 
   2  11   6       76.29       77.67      5.75 o 
   3  11   6        9.24       12.91      3.73 o 
   4  11   6       29.10       19.19      4.42 o 
   5  11   6        1.70       -3.94      3.96 o 
   6  11   6       23.71       27.28      5.94 o 
   7  11   6        0.73        3.08      5.15 o 
   0  12   6        0.55        1.05      7.37 o 
   1  12   6        2.29       -2.94      4.25 o 
   2  12   6       29.58       18.26      3.86 o 
   3  12   6       36.34       33.01      4.88 o 
   4  12   6       10.74        9.82      4.51 o 
   5  12   6        5.17       14.22      4.91 o 
   6  12   6        3.68        6.97      5.52 o 
   0  13   6       57.58       42.22     15.62 o 
   1  13   6        0.31        6.36      4.94 o 
   2  13   6       36.89       37.37      7.11 o 
   3  13   6       12.86       17.20      5.41 o 
   4  13   6        9.15        0.90      4.48 o 
   5  13   6       29.63       41.81     10.80 o 
   0  14   6        6.96       -7.45     12.06 o 
   1  14   6        1.89        2.18      5.74 o 
   2  14   6        2.81       -5.23      5.48 o 
   3  14   6       17.80       15.33      7.40 o 
   4  14   6       30.48       17.72      6.54 o 
   0  15   6        1.24        0.54      9.39 o 
   1   0   7      647.57      638.94     13.00 o 
   2   0   7       18.81       18.38      3.24 o 
   3   0   7     1200.98     1214.57     19.21 o 
   4   0   7       36.37       35.89      3.62 o 
   5   0   7       41.28       39.59      5.20 o 
   6   0   7        6.77        7.17      3.58 o 
   7   0   7        2.27        4.18      4.09 o 
   8   0   7        6.92        4.71      5.85 o 
   9   0   7       28.50       15.35      7.08 o 
  10   0   7        0.10       -2.25      8.15 o 
  11   0   7       15.06        9.24      9.70 o 
   0   1   7       98.40      136.33      5.95 o 
   1   1   7     1437.16     1467.03     14.15 o 
   2   1   7      275.53      269.76      4.70 o 
   3   1   7     1185.18     1195.21     12.95 o 
   4   1   7      542.99      551.16      7.81 o 
   5   1   7      101.07      110.90      4.64 o 
   6   1   7      248.06      245.23      7.48 o 
   7   1   7      194.60      188.28      7.52 o 
   8   1   7       78.26       89.34      6.93 o 
   9   1   7       23.20       21.45      5.80 o 
  10   1   7        0.42       -4.78      4.78 o 
  11   1   7        1.33       10.50      7.44 o 
   0   2   7      100.00      118.00      4.50 o 
   1   2   7       87.12       83.29      2.75 o 
   2   2   7      160.32      167.29      3.66 o 
   3   2   7       45.67       50.41      2.38 o 
   4   2   7        5.43        5.43      1.66 o 
   5   2   7        6.89       11.07      2.20 o 
   6   2   7       40.52       36.09      3.79 o 
   7   2   7       58.41       60.26      4.70 o 
   8   2   7      203.12      212.55      7.90 o 
   9   2   7       30.15       26.96      5.21 o 
  10   2   7        3.88       -4.77      4.77 o 
   0   3   7       35.90       46.37      3.22 o 
   1   3   7     1424.39     1451.24     14.19 o 
   2   3   7      381.90      387.51      7.32 o 
   3   3   7       14.03       12.74      2.16 o 
   4   3   7        9.98        7.36      2.18 o 
   5   3   7       53.63       49.79      3.99 o 
   6   3   7       99.32      111.81      5.67 o 
   7   3   7      107.96      112.31      8.30 o 
   8   3   7       10.65        8.88      3.74 o 
   9   3   7        0.41        4.62      3.96 o 
  10   3   7       20.80        9.26      4.87 o 
   0   4   7      697.64      713.67     11.98 o 
   1   4   7      210.76      219.70      4.25 o 
   2   4   7      488.44      496.37      6.99 o 
   3   4   7      400.65      397.32      8.22 o 
   4   4   7       26.10       37.93      3.52 o 
   5   4   7      282.71      285.14      8.24 o 
   6   4   7       15.33       20.03      3.67 o 
   7   4   7        0.47        2.94      3.31 o 
   8   4   7       54.29       50.47      4.91 o 
   9   4   7       24.64       26.57      4.55 o 
  10   4   7       13.71        5.69      5.14 o 
   0   5   7       85.67       93.84      5.26 o 
   1   5   7      458.60      452.21      6.97 o 
   2   5   7     2570.18     2615.86     27.01 o 
   3   5   7      150.86      161.52      5.89 o 
   4   5   7      142.72      156.35      7.70 o 
   5   5   7       79.70       88.02      5.53 o 
   6   5   7       67.93       76.67      6.14 o 
   7   5   7       22.30       17.24      4.25 o 
   8   5   7       39.27       38.26      4.69 o 
   9   5   7        6.55        6.98      3.98 o 
  10   5   7       53.13       54.52      6.92 o 
   0   6   7       30.07       32.21      3.51 o 
   1   6   7       33.30       29.40      2.31 o 
   2   6   7       91.98       96.75      4.08 o 
   3   6   7        7.25       10.91      3.97 o 
   4   6   7      166.73      163.80      6.52 o 
   5   6   7       12.39        5.05      3.82 o 
   6   6   7      103.63      103.66      5.95 o 
   7   6   7       55.59       52.87      4.90 o 
   8   6   7       32.30       36.35      4.91 o 
   9   6   7       33.38       34.92      5.74 o 
  10   6   7        5.38       19.62      5.51 o 
   0   7   7      223.33      247.56      7.41 o 
   1   7   7      179.86      186.24      4.72 o 
   2   7   7      188.46      191.77      6.67 o 
   3   7   7      143.58      157.02      6.41 o 
   4   7   7      153.71      155.59      6.70 o 
   5   7   7       27.31       22.62      4.45 o 
   6   7   7      215.56      217.67      8.26 o 
   7   7   7        4.21        3.81      3.63 o 
   8   7   7        5.68        1.68      4.43 o 
   9   7   7       38.12       26.23      5.77 o 
   0   8   7       38.00       33.13      4.08 o 
   1   8   7       51.53       49.62      4.07 o 
   2   8   7       53.35       54.30      4.46 o 
   3   8   7      367.93      350.53      9.17 o 
   4   8   7      177.21      182.53      7.35 o 
   5   8   7      386.65      414.56     10.41 o 
   6   8   7       29.57       24.05      4.17 o 
   7   8   7       20.41       22.75      4.41 o 
   8   8   7        4.60        2.96      4.50 o 
   9   8   7       11.29       14.99      5.69 o 
   0   9   7        0.47        3.25      4.88 o 
   1   9   7        0.32        0.91      3.09 o 
   2   9   7      101.01       99.35      7.86 o 
   3   9   7       12.93        3.69      5.83 o 
   4   9   7      286.00      316.48      9.61 o 
   5   9   7       22.55       29.46      4.36 o 
   6   9   7        0.53       -0.12      3.66 o 
   7   9   7        0.90       -3.72      4.03 o 
   8   9   7        3.24        3.83      5.44 o 
   0  10   7        0.00       -5.36      7.46 o 
   1  10   7       12.78       10.07      3.73 o 
   2  10   7       87.93       89.29      5.44 o 
   3  10   7       43.91       47.56      4.68 o 
   4  10   7       55.47       68.48      5.52 o 
   5  10   7       29.59       29.48      4.75 o 
   6  10   7        2.46       -0.89      4.35 o 
   7  10   7        2.38        5.50      4.82 o 
   8  10   7        9.19        0.76      5.51 o 
   0  11   7       17.57       20.02      7.43 o 
   1  11   7       30.36       23.22      5.29 o 
   2  11   7       11.52       -0.29      3.66 o 
   3  11   7      204.59      217.21      8.30 o 
   4  11   7       19.00       14.48      4.17 o 
   5  11   7       29.65       34.82      5.58 o 
   6  11   7        6.01        4.71      4.64 o 
   7  11   7        0.15       -0.07      5.23 o 
   0  12   7      125.62       89.72     13.00 o 
   1  12   7       72.06       65.63      7.04 o 
   2  12   7      138.32      122.59      7.75 o 
   3  12   7       13.75       19.31      4.60 o 
   4  12   7       25.46       17.87      5.79 o 
   5  12   7        0.71       -0.38      4.25 o 
   6  12   7       23.56       16.61      7.22 o 
   0  13   7       14.14        7.75      7.43 o 
   1  13   7       26.65       26.44      6.05 o 
   2  13   7        7.39       14.07      5.65 o 
   3  13   7       20.22       12.72      5.52 o 
   4  13   7        9.16       10.70      5.57 o 
   5  13   7        5.27        3.60      5.29 o 
   0  14   7        0.25       -5.54      7.31 o 
   1  14   7       13.89       25.40      6.16 o 
   2  14   7        1.72       -2.73      5.70 o 
   3  14   7       28.87       25.92      7.58 o 
   0   0   8      132.42      119.73      6.86 o 
   1   0   8      148.85      155.18      6.61 o 
   2   0   8      162.25      179.58      5.88 o 
   3   0   8      382.51      412.22      9.48 o 
   4   0   8       33.42       35.17      5.17 o 
   5   0   8       14.81       16.66      3.53 o 
   6   0   8      149.37      132.49      6.71 o 
   7   0   8       10.86       17.48      5.33 o 
   8   0   8      157.73      134.34     19.95 o 
   9   0   8        0.37        6.29      9.90 o 
  10   0   8        1.07        1.95      8.42 o 
   0   1   8      675.82      744.50     19.55 o 
   1   1   8     1553.07     1591.73     15.45 o 
   2   1   8      852.91      856.40     10.10 o 
   3   1   8      973.74      984.52     11.48 o 
   4   1   8      325.15      370.61      9.78 o 
   5   1   8      405.33      409.79      6.89 o 
   6   1   8      108.62      124.82      5.31 o 
   7   1   8       25.51       18.72      3.90 o 
   8   1   8       80.36       68.74      5.99 o 
   9   1   8       37.01       46.92      6.40 o 
  10   1   8       21.98       22.38      5.94 o 
   0   2   8      899.58      858.38     13.58 o 
   1   2   8      621.80      668.20      8.82 o 
   2   2   8      607.86      586.89      7.44 o 
   3   2   8      498.06      541.91      7.18 o 
   4   2   8      368.78      390.77      6.48 o 
   5   2   8       59.58       68.56      3.95 o 
   6   2   8      186.14      204.37      7.25 o 
   7   2   8       65.24       78.01      5.53 o 
   8   2   8       19.28       23.83      4.11 o 
   9   2   8       44.86       35.14      6.02 o 
  10   2   8        3.86        5.12      5.17 o 
   0   3   8      215.11      229.80      7.19 o 
   1   3   8      573.93      561.77      7.26 o 
   2   3   8     1206.99     1189.64     12.35 o 
   3   3   8      448.54      449.12      7.20 o 
   4   3   8       45.46       52.08      3.38 o 
   5   3   8      103.73      101.79      6.62 o 
   6   3   8       29.57       28.29      3.87 o 
   7   3   8      195.45      185.85      9.74 o 
   8   3   8        3.01        5.48      3.58 o 
   9   3   8       13.98       12.55      6.55 o 
  10   3   8        0.04       -5.04      5.04 o 
   0   4   8     7236.87     7403.35     87.61 o 
   1   4   8      739.97      733.89      8.79 o 
   2   4   8      114.64       89.01      3.70 o 
   3   4   8      260.43      269.28      7.71 o 
   4   4   8       19.56       20.63      3.27 o 
   5   4   8       81.04       89.60      5.59 o 
   6   4   8      114.01      116.92      6.92 o 
   7   4   8        4.92        4.57      3.42 o 
   8   4   8       51.55       65.10      5.37 o 
   9   4   8        0.20       -1.01      3.86 o 
  10   4   8        8.44       17.08      5.41 o 
   0   5   8       94.94       75.84      4.37 o 
   1   5   8     1594.85     1590.47     16.03 o 
   2   5   8       88.36       93.82      4.12 o 
   3   5   8      454.92      458.35     11.23 o 
   4   5   8       14.88       10.26      3.20 o 
   5   5   8       19.66       16.37      3.74 o 
   6   5   8       21.31       22.04      4.00 o 
   7   5   8       14.61       13.19      3.83 o 
   8   5   8        8.97       10.90      4.01 o 
   9   5   8        7.63       15.17      4.32 o 
  10   5   8        8.20        4.73      6.00 o 
   0   6   8       14.34       11.43      3.11 o 
   1   6   8      239.46      241.70      5.02 o 
   2   6   8      220.18      225.52      6.96 o 
   3   6   8       86.41       90.11      5.14 o 
   4   6   8       59.76       63.55      4.76 o 
   5   6   8      411.91      401.47      9.75 o 
   6   6   8        0.45       -0.92      3.35 o 
   7   6   8       34.03       34.80      4.67 o 
   8   6   8       43.74       61.58      5.64 o 
   9   6   8       28.94       38.91      5.48 o 
   0   7   8        5.69        2.04      3.58 o 
   1   7   8       31.66       33.82      3.23 o 
   2   7   8       84.54       89.05      5.50 o 
   3   7   8        2.64       -2.55      3.04 o 
   4   7   8      191.97      193.30      7.78 o 
   5   7   8      111.50      118.68      6.26 o 
   6   7   8       89.25       82.00      5.65 o 
   7   7   8       20.71       10.43      3.99 o 
   8   7   8        6.37        0.77      4.01 o 
   9   7   8        4.38        5.38      4.89 o 
   0   8   8       31.28       27.58      4.41 o 
   1   8   8       54.97       60.82      7.52 o 
   2   8   8      107.99      109.88      5.66 o 
   3   8   8       77.20       78.73      5.31 o 
   4   8   8       62.21       63.93      5.05 o 
   5   8   8       13.74        6.58      3.80 o 
   6   8   8       19.39       16.00      4.10 o 
   7   8   8        5.21        5.14      3.99 o 
   8   8   8        4.55       -1.79      4.59 o 
   9   8   8        1.50        5.22      5.16 o 
   0   9   8        0.54       -7.84      7.84 o 
   1   9   8        3.26        4.19      3.23 o 
   2   9   8       15.22       13.39      3.64 o 
   3   9   8       68.28       57.26      4.86 o 
   4   9   8       34.60       31.10      4.44 o 
   5   9   8       58.59       52.01      5.09 o 
   6   9   8        8.29       12.07      4.09 o 
   7   9   8       51.85       53.75      6.33 o 
   8   9   8        1.61       -4.55      4.55 o 
   0  10   8       16.17       23.27      7.48 o 
   1  10   8       20.11       10.69      4.79 o 
   2  10   8       27.57       25.23      4.01 o 
   3  10   8       78.78       81.22      5.54 o 
   4  10   8       10.75       13.81      4.43 o 
   5  10   8       48.49       51.09      5.27 o 
   6  10   8        5.61        5.06      4.57 o 
   7  10   8       11.31       17.68      5.31 o 
   0  11   8      295.24      256.11     16.15 o 
   1  11   8        2.14       -4.16      4.16 o 
   2  11   8       43.27       38.88      5.55 o 
   3  11   8        2.38        2.34      3.65 o 
   4  11   8        2.35       -0.10      3.79 o 
   5  11   8        0.57        1.91      4.17 o 
   6  11   8        7.07       14.43      5.05 o 
   7  11   8        1.98        5.36      6.15 o 
   0  12   8       31.81       33.72      8.38 o 
   1  12   8       34.01       36.80      7.88 o 
   2  12   8       15.95       19.45      5.69 o 
   3  12   8        4.24        1.04      4.61 o 
   4  12   8        4.53        4.97      4.22 o 
   5  12   8        3.75        5.40      4.82 o 
   6  12   8        7.75        6.59      5.00 o 
   0  13   8        5.76        2.49      7.48 o 
   1  13   8        9.53        6.12      5.92 o 
   2  13   8        4.38       -0.55      6.78 o 
   3  13   8       25.53        7.24      6.21 o 
   4  13   8        1.31       -0.31      5.74 o 
   0  14   8        1.13       -5.73      7.52 o 
   1  14   8        1.54       -5.07      5.17 o 
   2  14   8       14.69       20.38      6.89 o 
   3  14   8        1.72       -2.14      6.33 o 
   1   0   9        7.27        4.75      2.46 o 
   2   0   9     1537.33     1789.39     24.82 o 
   3   0   9      414.44      437.05      9.53 o 
   4   0   9     1606.98     1640.22     23.93 o 
   5   0   9        1.01        6.31      3.43 o 
   6   0   9      634.71      680.65     25.29 o 
   7   0   9       25.21       25.61     15.16 o 
   8   0   9       62.49       62.23     16.84 o 
   9   0   9        5.29        6.79      8.22 o 
  10   0   9       11.31       18.44     20.89 o 
   0   1   9     1758.40     1821.30     65.99 o 
   1   1   9     2300.23     2471.55     22.83 o 
   2   1   9      719.43      778.84      9.70 o 
   3   1   9      554.36      598.29      8.75 o 
   4   1   9      231.78      249.44      5.41 o 
   5   1   9      104.02      116.45      5.18 o 
   6   1   9       91.67      110.62      5.87 o 
   7   1   9        6.90        6.54      4.51 o 
   8   1   9        8.35       12.94      4.93 o 
   9   1   9       13.02        9.18      5.22 o 
  10   1   9       10.04       16.61      5.82 o 
   0   2   9      611.52      596.77     10.92 o 
   1   2   9      664.50      723.36      8.84 o 
   2   2   9      163.48      176.57      4.33 o 
   3   2   9      700.54      694.44      8.75 o 
   4   2   9       57.00       60.50      3.48 o 
   5   2   9      311.73      329.26      8.23 o 
   6   2   9      191.21      197.45      7.32 o 
   7   2   9       34.57       35.91      3.97 o 
   8   2   9       35.33       24.49      5.76 o 
   9   2   9       14.72       13.82      5.71 o 
  10   2   9       15.92       12.28      6.17 o 
   0   3   9      157.65      140.25      5.53 o 
   1   3   9      710.99      634.14      8.16 o 
   2   3   9      192.21      181.21      4.24 o 
   3   3   9       43.85       50.21      2.99 o 
   4   3   9       98.28      102.80      5.15 o 
   5   3   9       69.76       79.27      6.18 o 
   6   3   9       28.18       20.70      3.60 o 
   7   3   9       93.28       92.00      5.78 o 
   8   3   9       56.62       67.88      5.85 o 
   9   3   9        6.15        6.11      4.55 o 
  10   3   9        4.10        1.11      5.93 o 
   0   4   9      693.37      631.98     13.24 o 
   1   4   9     4140.57     4168.62     36.66 o 
   2   4   9       48.67       48.01      2.86 o 
   3   4   9       25.01       24.32      3.38 o 
   4   4   9        6.08       11.76      3.23 o 
   5   4   9        7.39       14.09      3.46 o 
   6   4   9        3.66        8.22      3.71 o 
   7   4   9      257.42      262.05     10.61 o 
   8   4   9        4.78       -2.30      3.67 o 
   9   4   9       25.68       16.44      5.24 o 
  10   4   9        0.68        9.18      5.63 o 
   0   5   9      251.05      226.44      6.98 o 
   1   5   9       86.92       96.37      3.75 o 
   2   5   9      366.16      351.68      9.34 o 
   3   5   9       66.17       73.27      4.67 o 
   4   5   9       21.48       26.89      3.88 o 
   5   5   9       62.34       70.22      5.15 o 
   6   5   9       67.79       60.35      5.08 o 
   7   5   9       73.34       81.78      5.84 o 
   8   5   9        0.85       -3.97      3.97 o 
   9   5   9        9.66        7.80      4.24 o 
  10   5   9        7.29        0.94      5.39 o 
   0   6   9      220.71      204.10      7.13 o 
   1   6   9      167.09      173.89      5.53 o 
   2   6   9      628.80      640.58     11.28 o 
   3   6   9       71.67       66.27      4.75 o 
   4   6   9      101.52      114.95     10.60 o 
   5   6   9        4.35        4.14      3.57 o 
   6   6   9      255.32      251.05      8.94 o 
   7   6   9        0.12        2.76      3.69 o 
   8   6   9        9.21       10.39      4.23 o 
   9   6   9       31.60       38.19      5.49 o 
   0   7   9        4.59        7.61      3.38 o 
   1   7   9      176.01      168.62      7.01 o 
   2   7   9       96.86       93.88      5.31 o 
   3   7   9      585.08      590.69     11.43 o 
   4   7   9       22.19       23.36      4.01 o 
   5   7   9       38.02       32.16      4.50 o 
   6   7   9       40.43       41.69      5.26 o 
   7   7   9       81.69       78.06      6.10 o 
   8   7   9        3.72        0.23      4.13 o 
   9   7   9        8.25        6.94      5.25 o 
   0   8   9        2.86       12.03      5.21 o 
   1   8   9       74.95       78.08      6.27 o 
   2   8   9       79.04       77.21      5.15 o 
   3   8   9       86.17       79.36      5.38 o 
   4   8   9       90.26       82.08      5.56 o 
   5   8   9       50.71       49.13      4.96 o 
   6   8   9        5.73       10.34      3.97 o 
   7   8   9        0.50        0.46      3.93 o 
   8   8   9        5.24        6.94      5.90 o 
   0   9   9        0.36       -2.19      5.81 o 
   1   9   9        4.80       -0.15      3.94 o 
   2   9   9       32.30       40.68      4.65 o 
   3   9   9        9.30       10.84      3.82 o 
   4   9   9       32.06       24.71      4.27 o 
   5   9   9        6.61        3.70      3.70 o 
   6   9   9       26.76       17.97      4.53 o 
   7   9   9        1.19        1.34      4.68 o 
   8   9   9       12.90        7.07      5.04 o 
   0  10   9       99.63       88.93     10.61 o 
   1  10   9        5.38        5.16      4.66 o 
   2  10   9       76.14       67.76      6.16 o 
   3  10   9       16.16       11.11      4.16 o 
   4  10   9        1.70        4.26      3.77 o 
   5  10   9       51.88       56.94      5.56 o 
   6  10   9       12.20       15.81      4.59 o 
   7  10   9       23.01       21.00      5.73 o 
   0  11   9       60.62       63.21     10.93 o 
   1  11   9      150.67      123.92      8.59 o 
   2  11   9       55.28       54.89      6.00 o 
   3  11   9       16.74        6.96      3.49 o 
   4  11   9        8.24       23.30      4.44 o 
   5  11   9       11.19        4.88      4.69 o 
   6  11   9        4.70        0.77      5.88 o 
   0  12   9        9.35        9.12      7.70 o 
   1  12   9        0.79        0.09      4.82 o 
   2  12   9        0.35       -2.49      4.80 o 
   3  12   9        7.24        4.67      4.68 o 
   4  12   9        4.21        1.61      4.26 o 
   5  12   9        1.86        0.83      4.73 o 
   0  13   9        7.56       13.84      7.62 o 
   1  13   9       34.11       40.42      6.93 o 
   2  13   9        7.09        3.80      5.88 o 
   3  13   9        5.54        4.55      5.52 o 
   4  13   9        2.74        1.37      5.77 o 
   0  14   9        2.70       -3.27      7.90 o 
   1  14   9        6.99        7.79      5.92 o 
   2  14   9        5.99        4.37      5.77 o 
   0   0  10        7.57       12.67      4.24 o 
   1   0  10       42.19       50.24      4.44 o 
   2   0  10      686.07      734.50     13.12 o 
   3   0  10      428.02      452.82     10.08 o 
   4   0  10      530.66      574.60     11.91 o 
   5   0  10      323.82      349.86      9.60 o 
   6   0  10      113.43      113.76      8.76 o 
   7   0  10       88.58      100.63     10.45 o 
   8   0  10       14.84       -3.02      6.32 o 
   9   0  10       30.64       20.81      8.03 o 
  10   0  10       31.21       28.50      9.05 o 
   0   1  10     1455.51     1665.34     23.62 o 
   1   1  10      348.40      377.67      6.54 o 
   2   1  10      869.53      941.43     11.38 o 
   3   1  10      426.13      450.11      8.08 o 
   4   1  10      161.01      154.90      4.89 o 
   5   1  10        1.52        0.89      2.94 o 
   6   1  10       18.44       20.05      4.77 o 
   7   1  10      107.61      118.50      7.87 o 
   8   1  10       43.09       49.98      6.34 o 
   9   1  10        3.27        3.41      4.92 o 
  10   1  10       13.74       15.45      6.37 o 
   0   2  10      487.43      524.15     10.50 o 
   1   2  10      280.22      289.17      5.42 o 
   2   2  10      367.45      385.58      7.40 o 
   3   2  10      384.97      412.46      6.64 o 
   4   2  10       47.62       41.11      3.35 o 
   5   2  10      320.06      314.37      8.35 o 
   6   2  10      110.26      104.05      6.03 o 
   7   2  10      159.54      146.82     11.18 o 
   8   2  10       12.01        9.37      5.12 o 
   9   2  10       53.88       67.08      7.55 o 
  10   2  10        0.56        4.17      5.68 o 
   0   3  10      274.22      260.98      7.46 o 
   1   3  10      103.83      117.97      4.04 o 
   2   3  10      291.53      261.50      5.24 o 
   3   3  10       48.68       44.66      3.47 o 
   4   3  10       13.22       12.66      3.27 o 
   5   3  10        9.32       11.04      3.49 o 
   6   3  10      167.69      186.12      9.07 o 
   7   3  10        6.60        9.25      3.59 o 
   8   3  10      102.72      105.93      7.61 o 
   9   3  10       19.27       18.90      6.08 o 
  10   3  10        3.43       13.28      6.07 o 
   0   4  10      930.71      957.46     19.23 o 
   1   4  10      119.50      120.88      3.92 o 
   2   4  10       57.76       64.79      3.47 o 
   3   4  10       28.26       30.23      3.70 o 
   4   4  10       25.62       22.45      3.86 o 
   5   4  10        9.26        5.08      3.51 o 
   6   4  10      248.36      237.60      8.47 o 
   7   4  10       18.36       19.78      4.20 o 
   8   4  10       49.77       45.42      4.92 o 
   9   4  10        0.45       -3.54      4.44 o 
  10   4  10       17.17       19.25      6.30 o 
   0   5  10       78.75       69.43      8.85 o 
   1   5  10      447.09      473.55      7.29 o 
   2   5  10       91.26       90.77      4.98 o 
   3   5  10       88.00       90.45      5.25 o 
   4   5  10       21.40       21.31      3.95 o 
   5   5  10       80.47       72.32      5.31 o 
   6   5  10       73.75       74.78      5.60 o 
   7   5  10        3.62       -0.72      3.63 o 
   8   5  10        6.23        6.85      4.30 o 
   9   5  10        4.19        8.46      5.12 o 
   0   6  10       29.02       35.35      4.14 o 
   1   6  10       80.31       81.29      4.77 o 
   2   6  10      203.19      219.58      9.11 o 
   3   6  10      204.02      195.24      8.08 o 
   4   6  10        3.80        4.94      3.54 o 
   5   6  10      421.48      445.16     10.56 o 
   6   6  10       16.49       19.07      4.24 o 
   7   6  10      126.45      136.26      7.30 o 
   8   6  10       55.83       59.29      5.90 o 
   9   6  10        6.42       -0.62      4.34 o 
   0   7  10       22.94       31.61      7.41 o 
   1   7  10       50.87       52.17      4.86 o 
   2   7  10      263.52      258.90      9.85 o 
   3   7  10      159.18      153.66      9.93 o 
   4   7  10      461.95      491.67     10.92 o 
   5   7  10       42.67       44.22      4.86 o 
   6   7  10       53.92       57.50      5.39 o 
   7   7  10        9.16        1.30      3.97 o 
   8   7  10        0.28        4.10      4.15 o 
   9   7  10        7.84        8.98      5.12 o 
   0   8  10        0.17        6.61      6.59 o 
   1   8  10       33.83       33.53      4.08 o 
   2   8  10       40.96       46.93      4.64 o 
   3   8  10       22.91       22.15      4.16 o 
   4   8  10      156.94      156.18      7.26 o 
   5   8  10       73.01       80.73      5.91 o 
   6   8  10       21.25       17.84      5.33 o 
   7   8  10       17.40       13.52      4.51 o 
   8   8  10        5.75        6.03      4.35 o 
   0   9  10        1.27        5.01     12.32 o 
   1   9  10       73.19       77.49      6.30 o 
   2   9  10       14.40       13.38      3.84 o 
   3   9  10       28.83       31.16      4.35 o 
   4   9  10        6.85        3.16      3.88 o 
   5   9  10        1.54        0.85      3.85 o 
   6   9  10        5.55        1.65      3.93 o 
   7   9  10        3.00       -2.29      3.90 o 
   8   9  10        3.23        4.96      5.14 o 
   0  10  10        6.35       -6.09      6.09 o 
   1  10  10       20.44       19.11      5.48 o 
   2  10  10       11.78       12.27      4.54 o 
   3  10  10       34.29       23.85      4.68 o 
   4  10  10        8.46       11.83      4.13 o 
   5  10  10        1.90       -3.71      3.71 o 
   6  10  10        0.59       -3.83      3.83 o 
   7  10  10        7.11        3.97      5.08 o 
   0  11  10        1.45       -2.79      7.80 o 
   1  11  10       16.15        4.76      5.15 o 
   2  11  10       11.69        2.65      6.18 o 
   3  11  10       16.91       17.00      4.98 o 
   4  11  10        7.78        3.28      3.92 o 
   5  11  10        9.62        6.90      4.57 o 
   6  11  10       18.58       14.26      5.41 o 
   0  12  10        1.21        1.02      7.51 o 
   1  12  10        0.68        1.76      5.38 o 
   2  12  10        2.11        0.90      5.10 o 
   3  12  10        8.66       11.02      5.62 o 
   4  12  10       11.29       21.72      5.77 o 
   5  12  10       16.28       15.71      5.98 o 
   0  13  10        6.47       -5.17      7.51 o 
   1  13  10        2.47       -1.01      5.25 o 
   2  13  10        9.79        0.44      5.45 o 
   3  13  10        0.83       -5.19      5.19 o 
   0  14  10        0.70       -7.46      7.64 o 
   1   0  11        7.88        7.26      2.76 o 
   2   0  11        7.37       10.89      3.23 o 
   3   0  11       13.09       13.17      3.45 o 
   4   0  11        0.31       -3.06      3.06 o 
   5   0  11       12.71       12.55      5.45 o 
   6   0  11       25.46       24.81      7.10 o 
   7   0  11       12.39       15.85      7.03 o 
   8   0  11        4.04        3.62      7.02 o 
   9   0  11        9.69       22.21      8.08 o 
  10   0  11        8.48        5.87      8.78 o 
   0   1  11      242.56      273.72      7.88 o 
   1   1  11       27.81       31.09      2.58 o 
   2   1  11      162.35      172.32      5.03 o 
   3   1  11       35.63       31.51      2.94 o 
   4   1  11      216.52      251.72      6.59 o 
   5   1  11        6.13        7.94      3.27 o 
   6   1  11       13.79        4.66      4.20 o 
   7   1  11       19.49       26.65      5.98 o 
   8   1  11       17.04       17.23      6.47 o 
   9   1  11        2.47        3.44      6.13 o 
  10   1  11        3.27        1.37      5.98 o 
   0   2  11       15.44       17.74      3.23 o 
   1   2  11       88.93       89.48      4.37 o 
   2   2  11     1273.58     1276.41     14.05 o 
   3   2  11       31.16       29.83      3.10 o 
   4   2  11      137.83      128.98      6.10 o 
   5   2  11       19.96       24.74      3.87 o 
   6   2  11        1.22        1.20      3.00 o 
   7   2  11        1.83        0.06      4.03 o 
   8   2  11       48.22       45.48      9.69 o 
   9   2  11        2.63       -0.97      5.00 o 
  10   2  11        4.51       14.86      6.31 o 
   0   3  11        0.54        0.44      2.85 o 
   1   3  11      173.40      175.21      5.05 o 
   2   3  11      315.64      315.87      6.86 o 
   3   3  11       31.07       31.81      3.80 o 
   4   3  11      109.45      117.46      5.75 o 
   5   3  11       41.93       42.65      5.05 o 
   6   3  11       32.33       26.78      4.24 o 
   7   3  11      151.11      173.54      8.86 o 
   8   3  11        2.80        8.48      4.69 o 
   9   3  11       30.59       29.15      7.41 o 
   0   4  11       50.97       48.34      4.38 o 
   1   4  11       47.69       40.83      3.18 o 
   2   4  11      111.31      112.30      5.45 o 
   3   4  11        5.09        5.62      3.26 o 
   4   4  11       23.09       21.07      3.88 o 
   5   4  11      108.54      100.12      6.71 o 
   6   4  11      135.31      129.80      8.13 o 
   7   4  11      417.83      422.05     11.32 o 
   8   4  11       31.96       25.75      6.57 o 
   9   4  11        1.55        2.09      4.88 o 
   0   5  11       60.15       49.70      5.15 o 
   1   5  11      189.17      194.27      6.17 o 
   2   5  11      150.22      147.22      6.23 o 
   3   5  11       51.01       48.17      4.94 o 
   4   5  11        1.14       -2.12      3.25 o 
   5   5  11      265.57      295.06      9.45 o 
   6   5  11       12.37       10.27      4.03 o 
   7   5  11      112.43      108.41      7.72 o 
   8   5  11       53.72       47.02      5.51 o 
   9   5  11       41.67       44.08      7.64 o 
   0   6  11        1.01       -1.95      4.71 o 
   1   6  11       32.58       33.16      3.93 o 
   2   6  11      326.34      316.93      8.73 o 
   3   6  11      104.69      107.46      6.45 o 
   4   6  11      114.30      103.27      6.02 o 
   5   6  11       44.59       50.92      5.31 o 
   6   6  11       15.51       26.99      4.54 o 
   7   6  11       24.47       21.77      4.62 o 
   8   6  11       32.43       28.49      5.14 o 
   9   6  11        0.56       -5.09      5.09 o 
   0   7  11      207.52      207.89     11.16 o 
   1   7  11      207.89      222.04      7.58 o 
   2   7  11       13.60       15.08      3.86 o 
   3   7  11      240.80      241.40      8.51 o 
   4   7  11        9.78        9.69      3.85 o 
   5   7  11       46.08       50.59      5.13 o 
   6   7  11       19.42       19.88      6.18 o 
   7   7  11        6.58        6.25      4.35 o 
   8   7  11       23.59       31.13      5.36 o 
   0   8  11       52.48       57.19      9.32 o 
   1   8  11      130.27      120.21      7.37 o 
   2   8  11       58.08       63.02      5.10 o 
   3   8  11      576.41      610.27     20.03 o 
   4   8  11       19.08       21.64      4.36 o 
   5   8  11      204.02      193.99      8.48 o 
   6   8  11        4.87        2.35      4.04 o 
   7   8  11       21.50       24.68      4.96 o 
   8   8  11        9.62       12.09      5.00 o 
   0   9  11       25.85       25.24      7.88 o 
   1   9  11       40.16       46.97      6.39 o 
   2   9  11      235.04      204.98      9.47 o 
   3   9  11      119.33      124.77      6.76 o 
   4   9  11       99.30       94.87      6.26 o 
   5   9  11       19.41       14.87      4.52 o 
   6   9  11        2.21        0.60      4.18 o 
   7   9  11        2.94        2.07      4.41 o 
   0  10  11        3.48        5.16      6.59 o 
   1  10  11       78.47       68.61      7.10 o 
   2  10  11       28.08       21.44      7.23 o 
   3  10  11       87.77       71.89      6.71 o 
   4  10  11        2.60       -0.72      3.84 o 
   5  10  11       38.42       46.04      5.53 o 
   6  10  11        6.26        3.50      4.44 o 
   0  11  11        1.66        1.75      6.86 o 
   1  11  11       15.23        2.38      5.34 o 
   2  11  11       10.70       -2.65      4.99 o 
   3  11  11       12.48       12.58      5.14 o 
   4  11  11        9.05        7.65      5.28 o 
   5  11  11        6.50        5.58      4.34 o 
   6  11  11        2.82       -2.20      4.64 o 
   0  12  11       42.88       31.22      9.14 o 
   1  12  11        0.85       -4.98      4.98 o 
   2  12  11       22.39       21.01      8.03 o 
   3  12  11        0.90       -3.32      5.57 o 
   4  12  11        7.60        7.81      5.20 o 
   0  13  11        1.21        1.46      7.99 o 
   1  13  11        2.17       -5.16      5.16 o 
   2  13  11       11.31        6.90      7.13 o 
   3  13  11        5.18        1.89      5.67 o 
   0   0  12      349.86      394.92     14.09 o 
   1   0  12        5.65        6.26      3.26 o 
   2   0  12       50.60       48.90      4.60 o 
   3   0  12       52.12       44.22      4.55 o 
   4   0  12        0.67       -3.24      3.24 o 
   5   0  12       22.85       21.06      7.29 o 
   6   0  12       31.60       31.91      7.65 o 
   7   0  12       14.77       23.47      8.90 o 
   8   0  12        2.47       -6.48      7.93 o 
   9   0  12        2.94       29.33     10.23 o 
   0   1  12       17.79       11.42      3.55 o 
   1   1  12       17.33       11.06      2.47 o 
   2   1  12       18.98       27.48      3.90 o 
   3   1  12       42.61       39.33      3.29 o 
   4   1  12       22.05       19.48      3.28 o 
   5   1  12        2.48        1.18      3.43 o 
   6   1  12       25.43       25.95      4.87 o 
   7   1  12        1.49        8.25      4.75 o 
   8   1  12       16.58       16.19      5.88 o 
   9   1  12        0.78        0.19      5.13 o 
   0   2  12       11.54        6.22      3.97 o 
   1   2  12      733.03      753.21     10.08 o 
   2   2  12        3.34        7.89      2.43 o 
   3   2  12      593.08      643.88     11.12 o 
   4   2  12        7.58        5.45      3.26 o 
   5   2  12       74.79       75.14      5.38 o 
   6   2  12       23.92       25.70      4.79 o 
   7   2  12       26.91       15.53      4.68 o 
   8   2  12        8.00        1.84      4.92 o 
   9   2  12        7.35       12.83      6.41 o 
   0   3  12      112.28      123.96      6.30 o 
   1   3  12      160.44      161.16      5.13 o 
   2   3  12       10.90        9.50      2.77 o 
   3   3  12        9.86       11.36      3.67 o 
   4   3  12        1.08       -0.53      5.03 o 
   5   3  12        9.48        6.33      3.17 o 
   6   3  12       18.66       19.36      4.06 o 
   7   3  12       38.12       36.35      5.64 o 
   8   3  12       42.86       40.47      7.73 o 
   9   3  12       12.61       11.83      6.53 o 
   0   4  12      603.96      584.98     12.44 o 
   1   4  12       18.85       16.28      2.55 o 
   2   4  12      991.19      947.35     15.47 o 
   3   4  12       75.23       74.44      5.07 o 
   4   4  12       15.34       15.31      3.80 o 
   5   4  12      166.19      171.31      7.37 o 
   6   4  12      121.10      122.24      6.74 o 
   7   4  12      125.06      142.64      8.82 o 
   8   4  12       35.31       37.13      6.14 o 
   9   4  12       14.95       14.86      6.14 o 
   0   5  12      184.11      178.33      7.55 o 
   1   5  12       91.08       84.21      7.43 o 
   2   5  12      248.85      254.10      8.18 o 
   3   5  12       73.02       80.16      5.29 o 
   4   5  12      215.96      222.79      8.29 o 
   5   5  12      151.03      152.38      7.69 o 
   6   5  12      133.70      144.16      7.38 o 
   7   5  12       55.76       54.47      5.66 o 
   8   5  12       46.29       48.12      6.56 o 
   9   5  12       11.38        9.68      5.38 o 
   0   6  12        4.16        1.42      7.45 o 
   1   6  12     1663.89     1711.94     22.24 o 
   2   6  12      671.94      692.32     14.17 o 
   3   6  12     1390.47     1414.22     20.35 o 
   4   6  12      110.82      129.30      6.67 o 
   5   6  12      385.38      443.86     11.32 o 
   6   6  12       51.77       63.94      5.80 o 
   7   6  12      133.65      147.26      7.91 o 
   8   6  12        8.49        6.28      4.39 o 
   0   7  12      137.01      140.60     12.56 o 
   1   7  12      434.14      441.30     11.85 o 
   2   7  12      614.97      624.20     12.95 o 
   3   7  12      586.14      594.22     12.08 o 
   4   7  12      217.42      224.81      8.65 o 
   5   7  12      152.71      156.23      7.67 o 
   6   7  12      105.51      122.13      7.23 o 
   7   7  12       36.70       36.78      5.39 o 
   8   7  12        3.73        2.76      4.66 o 
   0   8  12      123.87      128.30     15.02 o 
   1   8  12       72.88       65.36      6.19 o 
   2   8  12       92.34       94.27      6.30 o 
   3   8  12      111.44      108.93      6.47 o 
   4   8  12      141.02      146.05      7.45 o 
   5   8  12        5.09        4.57      4.03 o 
   6   8  12      108.69      115.05      7.28 o 
   7   8  12        1.20       -0.35      4.35 o 
   0   9  12        0.65       16.95      9.24 o 
   1   9  12      474.35      463.79     14.10 o 
   2   9  12        7.50       12.50      4.81 o 
   3   9  12       19.87       13.99      4.23 o 
   4   9  12        8.27        0.88      3.99 o 
   5   9  12        4.17        6.71      4.29 o 
   6   9  12        7.69        8.43      4.56 o 
   7   9  12       16.83       11.86      4.95 o 
   0  10  12       94.29       78.13     10.88 o 
   1  10  12       21.33       12.13      5.36 o 
   2  10  12       27.19       18.99      5.74 o 
   3  10  12       41.02       45.47      6.20 o 
   4  10  12       10.44       12.55      4.43 o 
   5  10  12       23.20       16.46      4.88 o 
   6  10  12        0.07       -5.10      5.10 o 
   0  11  12        1.06        1.69      6.94 o 
   1  11  12       22.74       16.63      5.89 o 
   2  11  12        3.61       -1.02      5.08 o 
   3  11  12       18.24       18.71      5.99 o 
   4  11  12       13.76       21.36      5.82 o 
   5  11  12        9.40        9.54      5.15 o 
   0  12  12        0.10       -7.25      7.25 o 
   1  12  12       27.88       28.64      6.41 o 
   2  12  12        0.81       -5.04      5.04 o 
   3  12  12        4.70       -1.93      5.59 o 
   4  12  12        0.44       -4.39      5.55 o 
   0  13  12        0.02       -7.42      7.42 o 
   1  13  12        0.22       -3.13      5.71 o 
   2  13  12        2.73        2.96      5.90 o 
   1   0  13        7.00        7.95      3.54 o 
   2   0  13        0.75        5.98      3.50 o 
   3   0  13      114.42      111.43      6.58 o 
   4   0  13        1.42        4.88      4.43 o 
   5   0  13        0.43       -5.97      5.97 o 
   6   0  13       11.81       16.02      6.74 o 
   7   0  13        2.20        5.55      6.52 o 
   8   0  13        0.06       -4.67      6.54 o 
   9   0  13        7.04        0.42      8.16 o 
   0   1  13       33.41       29.61      4.30 o 
   1   1  13      102.01       98.85      4.49 o 
   2   1  13        2.17        1.60      2.39 o 
   3   1  13       76.62       87.17      4.64 o 
   4   1  13        1.75        2.36      3.15 o 
   5   1  13       20.20        8.74      4.03 o 
   6   1  13       11.60       11.47      5.06 o 
   7   1  13        5.01        7.69      4.92 o 
   8   1  13        2.41        8.24      5.04 o 
   9   1  13       17.27       20.66      6.32 o 
   0   2  13      142.70      134.68      6.61 o 
   1   2  13      117.42      114.36      4.98 o 
   2   2  13      238.95      244.82      6.78 o 
   3   2  13       29.56       28.21      3.91 o 
   4   2  13        7.64        8.17      3.39 o 
   5   2  13       26.38       22.19      3.73 o 
   6   2  13       51.46       42.98      5.46 o 
   7   2  13       29.22       19.57      6.06 o 
   8   2  13        4.48       61.67     32.31 o 
   9   2  13        9.32        3.44      5.77 o 
   0   3  13      344.32      337.22     11.00 o 
   1   3  13      286.07      319.62      7.86 o 
   2   3  13      184.06      188.39      7.02 o 
   3   3  13        9.50        7.28      3.47 o 
   4   3  13       57.43       55.50      5.14 o 
   5   3  13       41.38       42.98      5.43 o 
   6   3  13        0.34       -1.99      3.84 o 
   7   3  13       17.68       17.67      5.15 o 
   8   3  13       24.30       23.79      6.21 o 
   9   3  13        4.99       10.34      6.32 o 
   0   4  13      116.25      115.40      6.45 o 
   1   4  13       60.91       67.38      4.34 o 
   2   4  13        6.67        5.13      3.41 o 
   3   4  13       42.09       36.23      4.66 o 
   4   4  13       64.86       70.24      5.27 o 
   5   4  13      436.82      449.61     10.75 o 
   6   4  13       42.29       47.98      5.23 o 
   7   4  13      365.54      366.01     13.33 o 
   8   4  13       31.28       28.27      5.85 o 
   9   4  13       22.71       22.20      6.83 o 
   0   5  13      198.33      212.56      9.85 o 
   1   5  13      523.31      534.15     10.72 o 
   2   5  13        2.16       -2.56      3.62 o 
   3   5  13      282.42      270.08      8.97 o 
   4   5  13      213.87      225.84      8.44 o 
   5   5  13      355.34      380.69     10.84 o 
   6   5  13      171.37      184.99      8.38 o 
   7   5  13       24.67       24.39      5.27 o 
   8   5  13       12.96       16.70      5.46 o 
   0   6  13     1436.02     1441.55     36.42 o 
   1   6  13      246.81      225.47     10.66 o 
   2   6  13     1094.17     1060.55     16.62 o 
   3   6  13       78.13       75.99      5.68 o 
   4   6  13      351.89      362.67     13.69 o 
   5   6  13       83.62       83.34      6.28 o 
   6   6  13       25.92       23.15      4.84 o 
   7   6  13       56.12       56.84      5.86 o 
   8   6  13       11.92       11.59      5.70 o 
   0   7  13      432.62      414.71     26.44 o 
   1   7  13      121.13      139.97      7.95 o 
   2   7  13      319.03      325.67      9.69 o 
   3   7  13       83.37       85.21      7.74 o 
   4   7  13       95.37       97.58      6.33 o 
   5   7  13       59.39       57.31      6.49 o 
   6   7  13       32.48       25.91      5.07 o 
   7   7  13       29.31       31.88      5.45 o 
   8   7  13       12.56       21.91      5.29 o 
   0   8  13        0.36       -3.08      6.76 o 
   1   8  13      290.14      278.32     13.35 o 
   2   8  13       24.38       28.05      5.56 o 
   3   8  13      344.36      318.34     10.17 o 
   4   8  13       14.76       16.02      4.37 o 
   5   8  13       87.52      101.09      6.87 o 
   6   8  13        6.88        3.48      4.31 o 
   7   8  13       16.65        9.79      5.01 o 
   0   9  13       19.45       12.84      7.64 o 
   1   9  13       43.95       30.78      6.20 o 
   2   9  13       16.36       12.08      5.26 o 
   3   9  13       32.19       26.32      5.58 o 
   4   9  13        5.82        1.35      4.09 o 
   5   9  13       12.38       15.09      4.73 o 
   6   9  13       26.16       17.46      4.97 o 
   0  10  13       10.13        1.41      7.80 o 
   1  10  13       17.55        6.53      5.83 o 
   2  10  13       10.99       10.39      5.63 o 
   3  10  13       32.61       23.77      5.87 o 
   4  10  13        5.70        0.03      4.92 o 
   5  10  13       24.71       20.65      4.98 o 
   6  10  13        2.93        3.01      4.84 o 
   0  11  13        0.69       -6.35      7.21 o 
   1  11  13       26.11       19.07      6.18 o 
   2  11  13        6.02        1.23      5.75 o 
   3  11  13        2.06       -5.83      5.83 o 
   4  11  13        5.46       -0.97      4.95 o 
   0  12  13        0.53       -1.87     13.15 o 
   1  12  13        0.78       -5.20      5.20 o 
   2  12  13        0.51        2.36      5.79 o 
   3  12  13        0.77       -1.56      5.55 o 
   0   0  14       11.62       16.05      6.14 o 
   1   0  14        5.57        6.87      3.78 o 
   2   0  14      242.69      241.18      9.03 o 
   3   0  14       18.82       23.37      5.22 o 
   4   0  14        7.37       -0.06      5.46 o 
   5   0  14        0.22       -3.57      5.96 o 
   6   0  14        1.03       -5.93      5.93 o 
   7   0  14        1.51       -2.02      6.21 o 
   8   0  14       14.79       16.21      8.50 o 
   9   0  14        0.01        1.68     12.31 o 
   0   1  14       25.25       23.80      4.31 o 
   1   1  14       30.40       41.04      3.48 o 
   2   1  14       43.33       40.04      3.34 o 
   3   1  14       65.96       62.68      4.61 o 
   4   1  14       31.88       37.64      4.66 o 
   5   1  14        4.84       -0.30      3.76 o 
   6   1  14       21.90       23.36      5.42 o 
   7   1  14        5.45        9.30      5.15 o 
   8   1  14       12.31       10.27      5.99 o 
   9   1  14        8.77        9.97      6.40 o 
   0   2  14       25.64       24.16      5.52 o 
   1   2  14      445.75      428.42     10.61 o 
   2   2  14       10.07       13.09      3.18 o 
   3   2  14      343.91      345.99     10.76 o 
   4   2  14        6.16        5.92      3.52 o 
   5   2  14       64.86       73.64      6.10 o 
   6   2  14        6.73        0.62      4.23 o 
   7   2  14      116.27      117.60      8.89 o 
   8   2  14        8.96        8.11      5.55 o 
   9   2  14       43.83       34.08      7.09 o 
   0   3  14      150.50      143.38      7.42 o 
   1   3  14       71.78       84.72      4.91 o 
   2   3  14      272.96      306.56      8.96 o 
   3   3  14      148.54      148.06      6.70 o 
   4   3  14       63.01       70.50      5.58 o 
   5   3  14      263.99      269.99      9.84 o 
   6   3  14       79.55       92.28      8.48 o 
   7   3  14       86.65       91.89      9.07 o 
   8   3  14       70.44       75.70      8.88 o 
   0   4  14      372.96      360.36     12.35 o 
   1   4  14      131.23      131.69      8.21 o 
   2   4  14       87.86       87.97      5.59 o 
   3   4  14       47.62       53.87      6.30 o 
   4   4  14      522.69      544.02     15.72 o 
   5   4  14       19.67       20.63      4.42 o 
   6   4  14      589.27      572.11     15.88 o 
   7   4  14       42.16       47.45      6.55 o 
   8   4  14       61.41       74.16      8.41 o 
   0   5  14      322.00      300.81     13.67 o 
   1   5  14      112.94      101.05      6.62 o 
   2   5  14      587.70      592.96     12.75 o 
   3   5  14      315.75      310.41     10.11 o 
   4   5  14      152.86      143.46      7.13 o 
   5   5  14      382.95      398.78     11.33 o 
   6   5  14        2.40        6.14      4.26 o 
   7   5  14      156.96      155.64      9.37 o 
   8   5  14        1.03        1.00      5.01 o 
   0   6  14        7.20       10.45      7.51 o 
   1   6  14      742.73      756.42     16.11 o 
   2   6  14       20.19       18.65      4.65 o 
   3   6  14      277.62      249.23      9.52 o 
   4   6  14       18.24       16.02      4.22 o 
   5   6  14       64.64       77.56      6.83 o 
   6   6  14       28.35       35.73      5.42 o 
   7   6  14       47.37       45.27      5.85 o 
   8   6  14       14.84       17.02      6.08 o 
   0   7  14       12.03        4.95     12.44 o 
   1   7  14        9.31        3.49      5.16 o 
   2   7  14       57.98       61.54      6.01 o 
   3   7  14       32.30       32.06      4.76 o 
   4   7  14       61.93       69.91      6.98 o 
   5   7  14        7.21        6.73      4.34 o 
   6   7  14        9.44        9.16      4.56 o 
   7   7  14        1.03       -3.62      4.67 o 
   0   8  14       79.11       78.63     10.84 o 
   1   8  14        7.26        4.57      5.20 o 
   2   8  14       96.66       89.84      7.14 o 
   3   8  14       27.01       24.42      5.63 o 
   4   8  14        7.97        6.85      4.21 o 
   5   8  14        0.48       -0.37      3.99 o 
   6   8  14        0.45       -2.44      4.31 o 
   7   8  14       11.08       10.65      5.28 o 
   0   9  14        0.03       -0.14      7.08 o 
   1   9  14        8.38        2.13      5.01 o 
   2   9  14        1.65        5.83      6.68 o 
   3   9  14       27.30       22.76      5.40 o 
   4   9  14        0.42        1.89      5.11 o 
   5   9  14       59.51       61.05      6.40 o 
   6   9  14        0.89        2.37      4.76 o 
   0  10  14        1.89        2.60      7.33 o 
   1  10  14       24.13       22.67      6.31 o 
   2  10  14       16.56        6.85      5.32 o 
   3  10  14       26.29       33.25      6.62 o 
   4  10  14        5.93        2.55      5.36 o 
   5  10  14        2.77       10.95      5.73 o 
   0  11  14        7.23       -4.53      7.21 o 
   1  11  14        1.27        0.13      7.73 o 
   2  11  14       20.59       19.82      6.29 o 
   3  11  14        2.95        2.43      5.59 o 
   4  11  14        1.60       -0.91      5.80 o 
   0  12  14       15.81       10.37      8.53 o 
   1  12  14        2.29       -5.49      5.49 o 
   2  12  14       10.65       13.51      6.67 o 
   1   0  15       24.22       19.47      4.40 o 
   2   0  15       69.18       66.56      6.26 o 
   3   0  15       72.88       75.42      7.00 o 
   4   0  15        0.30       -1.69      8.02 o 
   5   0  15       21.41       37.77      8.05 o 
   6   0  15        0.82        7.80      7.03 o 
   7   0  15        0.20        4.54      7.12 o 
   8   0  15        2.55        5.37      7.50 o 
   0   1  15       61.79       63.75      5.73 o 
   1   1  15       33.64       28.91      3.34 o 
   2   1  15       16.59       14.21      3.76 o 
   3   1  15        0.62       -2.71      2.78 o 
   4   1  15        1.99        2.07      3.85 o 
   5   1  15        3.10        7.67      5.47 o 
   6   1  15       19.82       11.46      5.57 o 
   7   1  15        7.64        1.40      5.18 o 
   8   1  15        1.22        0.76      5.32 o 
   0   2  15        9.05        7.05      3.47 o 
   1   2  15        0.16       -2.85      2.85 o 
   2   2  15       47.22       48.78      4.43 o 
   3   2  15        0.32       -0.70      3.31 o 
   4   2  15       16.74       20.63      4.18 o 
   5   2  15        2.08       -3.27      3.27 o 
   6   2  15       84.00      103.19     10.28 o 
   7   2  15       32.19       37.25      7.04 o 
   8   2  15        7.04        5.06      5.96 o 
   0   3  15      579.34      591.31     15.50 o 
   1   3  15      474.27      476.96      9.66 o 
   2   3  15      226.50      240.63      8.31 o 
   3   3  15      379.87      383.24     10.32 o 
   4   3  15       84.50       88.99      5.84 o 
   5   3  15       71.22       78.38      6.37 o 
   6   3  15       90.72       97.36      7.79 o 
   7   3  15        2.35       15.95      5.73 o 
   8   3  15       60.12       50.07      7.48 o 
   0   4  15       37.59       38.56      6.15 o 
   1   4  15     2014.97     2044.13     27.47 o 
   2   4  15       21.43       30.20      4.35 o 
   3   4  15      686.26      700.89     13.34 o 
   4   4  15       13.23       20.30      4.91 o 
   5   4  15       50.66       50.46      5.32 o 
   6   4  15       10.87       25.43      6.00 o 
   7   4  15       67.49       68.10      7.81 o 
   8   4  15        3.02       10.92      6.73 o 
   0   5  15      555.79      532.62     20.71 o 
   1   5  15       37.66       41.86      5.24 o 
   2   5  15      545.37      519.89     18.07 o 
   3   5  15      312.23      358.82     14.20 o 
   4   5  15      143.50      133.65      7.76 o 
   5   5  15      106.32      109.61      6.86 o 
   6   5  15      212.24      221.93     10.01 o 
   7   5  15       10.87       14.12      5.68 o 
   0   6  15      425.61      407.65     19.52 o 
   1   6  15      173.47      194.98     10.47 o 
   2   6  15      629.44      594.45     19.97 o 
   3   6  15       45.78       35.12      5.23 o 
   4   6  15      253.76      238.85      9.16 o 
   5   6  15       41.20       32.69      5.27 o 
   6   6  15       28.39       22.86      4.91 o 
   7   6  15       35.98       36.14      6.06 o 
   0   7  15       13.50        6.80      7.37 o 
   1   7  15       82.60       82.00      7.72 o 
   2   7  15       39.90       36.26      6.36 o 
   3   7  15      304.41      270.35     10.42 o 
   4   7  15       35.79       28.57      4.99 o 
   5   7  15      163.18      163.90      8.35 o 
   6   7  15        3.62       -4.25      4.25 o 
   7   7  15       63.77       68.31      6.67 o 
   0   8  15        8.44        2.85      9.40 o 
   1   8  15      103.10       94.07      8.35 o 
   2   8  15       15.22       12.76      5.71 o 
   3   8  15       29.93       23.31      5.70 o 
   4   8  15       17.38       23.04      5.32 o 
   5   8  15        9.08       17.98      4.89 o 
   6   8  15        4.72        7.53      4.76 o 
   0   9  15        0.40       10.81      8.09 o 
   1   9  15        5.34        8.38      5.70 o 
   2   9  15       38.05       63.06      9.71 o 
   3   9  15        5.16       10.17      6.53 o 
   4   9  15        4.82        2.07      5.10 o 
   5   9  15        8.53       -1.29      4.77 o 
   0  10  15       12.58       -0.17     12.43 o 
   1  10  15       17.62       24.59      6.56 o 
   2  10  15        3.95       -2.27      5.27 o 
   3  10  15        3.23        1.16      5.63 o 
   4  10  15        3.87        5.45      6.01 o 
   0  11  15        1.60        1.51      7.64 o 
   1  11  15        1.41        3.98      5.90 o 
   2  11  15        0.84        9.69      6.20 o 
   3  11  15       21.11       15.13      6.71 o 
   0   0  16      224.14      261.85     14.42 o 
   1   0  16       41.65       42.28      5.96 o 
   2   0  16        7.02        2.47      4.55 o 
   3   0  16       47.86       34.34      6.76 o 
   4   0  16       21.58       20.80      7.12 o 
   5   0  16       25.52       31.03      8.09 o 
   6   0  16        1.85        1.12      6.62 o 
   7   0  16        1.41       10.17      7.53 o 
   8   0  16        6.14        3.98      7.73 o 
   0   1  16        0.62        0.84      4.12 o 
   1   1  16       15.15       18.00      3.49 o 
   2   1  16      107.95       98.22      5.10 o 
   3   1  16       13.42        7.90      3.68 o 
   4   1  16       23.40       35.09      5.25 o 
   5   1  16        3.21        9.10      4.78 o 
   6   1  16       31.33       39.03      6.25 o 
   7   1  16       23.64       18.09      6.43 o 
   8   1  16       32.33       29.54      9.74 o 
   0   2  16        0.48        1.75      2.95 o 
   1   2  16       25.43       25.74      3.75 o 
   2   2  16        3.83        4.13      3.59 o 
   3   2  16      209.95      193.20      8.83 o 
   4   2  16       10.91       16.28      4.31 o 
   5   2  16       16.36       12.46      4.46 o 
   6   2  16       34.96       35.77      6.39 o 
   7   2  16       37.92       33.08      6.50 o 
   8   2  16        8.27        8.47      5.59 o 
   0   3  16       47.75       47.91      6.38 o 
   1   3  16      131.02      146.46      7.18 o 
   2   3  16       84.04       83.34      5.75 o 
   3   3  16       76.71       78.67      5.62 o 
   4   3  16        3.51       -1.94      3.76 o 
   5   3  16       73.04       70.16      6.66 o 
   6   3  16        5.30       -0.16      4.78 o 
   7   3  16       17.55       17.87      6.59 o 
   8   3  16        0.51        0.44      5.73 o 
   0   4  16       32.26       31.68      8.38 o 
   1   4  16        8.45        8.97      3.88 o 
   2   4  16      190.08      219.22      8.33 o 
   3   4  16        4.81        8.56      3.81 o 
   4   4  16      117.48      116.61      6.70 o 
   5   4  16       41.64       42.56      5.65 o 
   6   4  16      119.35      125.86      9.38 o 
   7   4  16       22.83       14.42      5.85 o 
   0   5  16       40.98       55.32      9.70 o 
   1   5  16      187.77      172.64      8.90 o 
   2   5  16        6.67        5.93      3.27 o 
   3   5  16      251.53      245.48      9.14 o 
   4   5  16       30.40       35.91      5.02 o 
   5   5  16       26.97       25.02      4.97 o 
   6   5  16       39.97       50.86      6.66 o 
   7   5  16       19.00       24.06      6.57 o 
   0   6  16        0.43        9.33      7.26 o 
   1   6  16      119.90      112.20      8.60 o 
   2   6  16       30.41       19.86      6.15 o 
   3   6  16       97.12      104.46      7.08 o 
   4   6  16       31.38       31.47      5.23 o 
   5   6  16       29.02       22.66      5.01 o 
   6   6  16       30.04       26.11      5.46 o 
   7   6  16       29.04       30.32      6.58 o 
   0   7  16       30.51        8.74      8.02 o 
   1   7  16       55.57       38.03      6.62 o 
   2   7  16       16.57        9.85      5.82 o 
   3   7  16       42.52       26.30      6.18 o 
   4   7  16       52.95       49.68      5.69 o 
   5   7  16       19.95       18.11      4.88 o 
   6   7  16       71.23       76.95      6.86 o 
   0   8  16        1.31       -2.02      7.50 o 
   1   8  16       51.57       48.48      7.78 o 
   2   8  16       36.96       40.14      6.95 o 
   3   8  16       58.30       44.19      7.64 o 
   4   8  16        4.65        3.10      5.21 o 
   5   8  16        1.27        0.19      4.49 o 
   0   9  16        0.31       -7.21      7.21 o 
   1   9  16       20.65       25.69      7.09 o 
   2   9  16       15.51       20.27      6.26 o 
   3   9  16       20.85       10.82      6.04 o 
   4   9  16        5.60       -5.02      5.24 o 
   0  10  16        2.05       12.75      8.41 o 
   1  10  16       13.92       21.52      6.76 o 
   2  10  16       10.57        8.93      5.94 o 
   3  10  16       14.83       23.23      7.04 o 
   0  11  16       76.88      110.00     14.09 o 
   1  11  16        5.97        7.87      6.33 o 
   1   0  17        0.00       -3.74      3.80 o 
   2   0  17       14.83       18.28      5.38 o 
   3   0  17        0.12        5.37      9.22 o 
   4   0  17        0.85       -3.74      6.03 o 
   5   0  17       77.74       66.41     10.73 o 
   6   0  17       18.67       10.16      7.70 o 
   7   0  17       20.04       17.88     11.03 o 
   0   1  17       13.00        5.37      4.23 o 
   1   1  17       27.63       30.57      3.88 o 
   2   1  17      151.76      164.56      8.79 o 
   3   1  17       20.10       18.20      4.58 o 
   4   1  17      120.16      110.98      8.20 o 
   5   1  17        3.23       -5.41      5.62 o 
   6   1  17       32.43       43.92      6.62 o 
   7   1  17        4.60        2.91      5.20 o 
   0   2  17       25.93       22.94      4.58 o 
   1   2  17       22.65       16.10      3.84 o 
   2   2  17       38.70       45.51      4.87 o 
   3   2  17       65.94       69.02      6.29 o 
   4   2  17       50.34       46.73      5.81 o 
   5   2  17       18.29       12.78      5.21 o 
   6   2  17      133.31      132.09     10.34 o 
   7   2  17        2.23        5.07      5.53 o 
   0   3  17       35.94       49.36      7.90 o 
   1   3  17      138.96      144.95      8.04 o 
   2   3  17       63.24       64.74      5.38 o 
   3   3  17       12.62        8.84      3.96 o 
   4   3  17        1.79       -3.70      3.70 o 
   5   3  17        6.63        9.63      4.79 o 
   6   3  17       63.33       80.46      8.01 o 
   7   3  17       16.78       15.11      6.05 o 
   0   4  17       24.38       17.70      7.82 o 
   1   4  17       57.89       57.50      5.71 o 
   2   4  17       23.82       28.48      4.91 o 
   3   4  17      114.75      102.76      6.68 o 
   4   4  17       24.38       24.92      4.61 o 
   5   4  17        3.79        1.58      4.30 o 
   6   4  17        6.01        7.57      4.98 o 
   7   4  17       11.17       -3.40      5.75 o 
   0   5  17       87.57       85.14     10.98 o 
   1   5  17       13.13        9.66      5.37 o 
   2   5  17      128.64      124.35      8.09 o 
   3   5  17       50.52       49.10      5.32 o 
   4   5  17       18.84       17.56      4.53 o 
   5   5  17        0.58        0.11      4.35 o 
   6   5  17       12.99       10.25      6.95 o 
   0   6  17        1.10        7.90      7.74 o 
   1   6  17        3.64        1.01      5.20 o 
   2   6  17       22.44       18.29      5.48 o 
   3   6  17        4.00        6.00      4.65 o 
   4   6  17       44.69       64.15      5.89 o 
   5   6  17        2.00       10.46      4.74 o 
   6   6  17       23.62       30.55      6.36 o 
   0   7  17        2.20       -0.18      7.87 o 
   1   7  17       12.01        9.77      6.33 o 
   2   7  17       12.57        9.62      5.84 o 
   3   7  17       11.17       13.64      5.39 o 
   4   7  17        0.78        4.28      5.55 o 
   5   7  17        2.62        3.60      4.96 o 
   0   8  17       11.77        7.18      9.26 o 
   1   8  17        1.34        2.84      5.75 o 
   2   8  17       26.29       34.71      6.88 o 
   3   8  17        3.95        1.98      5.83 o 
   4   8  17       22.15       20.92      6.65 o 
   5   8  17       21.70       28.61      6.13 o 
   0   9  17       15.96       14.10      8.75 o 
   1   9  17       20.12       27.11      6.62 o 
   2   9  17       31.90       29.50      6.91 o 
   3   9  17       16.91        6.81      6.26 o 
   4   9  17        0.76       -3.85      5.76 o 
   0  10  17        2.28        9.25      8.37 o 
   1  10  17        4.99        0.74      5.93 o 
   2  10  17       10.29        3.21      6.04 o 
   0   0  18      713.24      691.11     22.63 o 
   1   0  18       37.62       36.81      6.36 o 
   2   0  18      269.28      244.93     20.13 o 
   3   0  18       78.50       72.60     12.98 o 
   4   0  18       67.67       65.66     10.18 o 
   5   0  18       58.69       53.58     10.02 o 
   6   0  18       33.36       47.12      9.85 o 
   7   0  18        1.65       -2.06      7.60 o 
   0   1  18       19.93        7.87      5.35 o 
   1   1  18      178.04      147.29      6.37 o 
   2   1  18       13.05        6.60      3.83 o 
   3   1  18      124.77      120.23      8.59 o 
   4   1  18       36.50       41.05      6.15 o 
   5   1  18       61.61       69.89      7.57 o 
   6   1  18       46.71       55.32      9.94 o 
   7   1  18       29.00       27.96      6.71 o 
   0   2  18       49.66       34.36      5.73 o 
   1   2  18       61.67       64.78      5.87 o 
   2   2  18       69.56       63.28      5.83 o 
   3   2  18       37.22       25.95      5.95 o 
   4   2  18       12.29        7.92      4.42 o 
   5   2  18       48.40       36.37      6.48 o 
   6   2  18       15.09       12.12      5.89 o 
   7   2  18       21.72       16.84      6.22 o 
   0   3  18       66.33       57.68     14.04 o 
   1   3  18       14.53       11.53      4.13 o 
   2   3  18       51.58       43.25      5.00 o 
   3   3  18       39.16       43.56      5.42 o 
   4   3  18       93.86       83.65      7.19 o 
   5   3  18       37.00       45.14      6.63 o 
   6   3  18        7.22        3.86      5.47 o 
   0   4  18       71.10       62.48      9.92 o 
   1   4  18       10.53        6.69      5.18 o 
   2   4  18       89.30       97.59      6.90 o 
   3   4  18        1.33       -3.63      3.63 o 
   4   4  18       26.45       22.32      5.09 o 
   5   4  18        0.28        1.66      4.76 o 
   6   4  18       30.48       40.39      6.99 o 
   0   5  18       68.60       59.96     10.30 o 
   1   5  18        0.56       -5.03      5.03 o 
   2   5  18       17.92       15.52      5.18 o 
   3   5  18        2.28        1.00      4.38 o 
   4   5  18       24.34       20.58      4.64 o 
   5   5  18       21.00       19.40      5.27 o 
   6   5  18        3.75       -0.30      5.31 o 
   0   6  18        0.30        0.51     11.16 o 
   1   6  18        9.66       16.95      6.07 o 
   2   6  18        7.20        3.56      5.61 o 
   3   6  18        6.67        7.23      5.19 o 
   4   6  18        2.64        3.23      5.00 o 
   5   6  18       19.86       26.00      5.76 o 
   0   7  18       20.55       22.90      9.00 o 
   1   7  18        0.73       -1.00      5.48 o 
   2   7  18       48.85       51.07      7.47 o 
   3   7  18        7.57        8.84      5.72 o 
   4   7  18        7.36        9.23      5.32 o 
   5   7  18       11.58        9.33      5.65 o 
   0   8  18       10.14        6.99     10.58 o 
   1   8  18        8.37       -1.67      5.76 o 
   2   8  18        4.24        4.72      5.81 o 
   3   8  18       13.98       12.02      6.43 o 
   4   8  18       44.76       63.31      8.54 o 
   0   9  18        2.42        2.77      8.31 o 
   1   9  18        3.10        3.99      5.94 o 
   2   9  18        2.70        5.78      6.11 o 
   1   0  19      111.47       98.06     10.95 o 
   2   0  19       31.54       42.21      8.61 o 
   3   0  19      112.58      105.82     11.89 o 
   4   0  19       34.01       32.05      9.10 o 
   5   0  19       49.99       46.22     15.02 o 
   6   0  19        0.01       12.79      7.87 o 
   0   1  19        9.32        6.11      6.40 o 
   1   1  19      128.61      153.89      7.89 o 
   2   1  19        5.29        2.01      3.70 o 
   3   1  19       31.78       29.81      6.05 o 
   4   1  19       37.42       47.22      6.87 o 
   5   1  19       15.94       28.01      6.19 o 
   6   1  19        9.07       17.04      6.14 o 
   0   2  19      210.10      206.60     15.16 o 
   1   2  19       42.15       44.18      5.58 o 
   2   2  19      243.44      248.62     10.79 o 
   3   2  19       14.21        9.03      4.93 o 
   4   2  19       12.86        8.13      5.34 o 
   5   2  19       26.91       35.66      6.51 o 
   6   2  19        8.62       10.99      5.86 o 
   0   3  19       84.72       84.66     11.19 o 
   1   3  19        9.31       10.57      4.03 o 
   2   3  19       80.81       82.21      6.64 o 
   3   3  19        6.59        9.86      4.57 o 
   4   3  19       14.68       15.01      5.37 o 
   5   3  19        2.91        4.33      5.27 o 
   6   3  19        3.91        8.92      5.76 o 
   0   4  19       12.50        4.38      7.72 o 
   1   4  19       90.77       73.86      7.96 o 
   2   4  19        3.22        7.93      5.40 o 
   3   4  19        1.67       -4.63      4.63 o 
   4   4  19        0.26        5.17      4.44 o 
   5   4  19        2.89        7.33      4.95 o 
   0   5  19        0.18        8.95      8.00 o 
   1   5  19       18.38       22.59      6.16 o 
   2   5  19       38.02       25.91      6.16 o 
   3   5  19       11.02       13.09      4.83 o 
   4   5  19        1.63       -1.64      4.96 o 
   5   5  19        2.97       -0.21      5.11 o 
   0   6  19        1.46       -7.28      7.28 o 
   1   6  19        2.19       -5.37      5.37 o 
   2   6  19       19.01       14.58      6.22 o 
   3   6  19        0.75       -0.81      5.67 o 
   4   6  19        9.53        2.95      5.14 o 
   0   7  19        4.51        1.92      8.12 o 
   1   7  19        0.44        0.98      5.62 o 
   2   7  19        3.17        0.22      5.80 o 
   3   7  19        0.79        3.04      6.70 o 
   4   7  19        3.03        7.89      8.26 o 
   0   8  19       12.15       10.08      8.33 o 
   1   8  19        9.59        1.60      6.15 o 
   2   8  19       10.41        0.81      6.01 o 
   0   0  20       26.32       50.46     16.17 o 
   1   0  20        2.30       -0.23      5.76 o 
   2   0  20       19.54       15.06      7.67 o 
   3   0  20        3.30        7.00      7.43 o 
   4   0  20        4.78        7.02      7.48 o 
   5   0  20        1.27        8.24      9.65 o 
   0   1  20       79.48       68.69      9.18 o 
   1   1  20       24.80       29.51      6.14 o 
   2   1  20       11.16        7.11      4.80 o 
   3   1  20        5.71       -0.10      5.02 o 
   4   1  20        1.70        8.91      5.37 o 
   5   1  20       18.81       23.97      6.41 o 
   0   2  20       60.67       82.90     11.24 o 
   1   2  20       86.34       73.61      7.81 o 
   2   2  20       10.94        3.06      5.04 o 
   3   2  20       45.12       33.55      6.27 o 
   4   2  20        2.59        4.62      5.32 o 
   5   2  20        3.67        1.53      5.25 o 
   0   3  20        1.27       -6.87      6.92 o 
   1   3  20       38.87       41.47      6.75 o 
   2   3  20       18.46       10.53      5.35 o 
   3   3  20       20.15       20.27      6.10 o 
   4   3  20       14.46       14.27      5.78 o 
   5   3  20        2.27        4.57      5.61 o 
   0   4  20       28.03       28.66      9.37 o 
   1   4  20        6.58       -4.36      5.58 o 
   2   4  20       13.20       15.68      6.25 o 
   3   4  20        8.14        6.33      5.23 o 
   4   4  20        2.34       -1.14      5.88 o 
   0   5  20        0.01       -7.19      7.19 o 
   1   5  20       52.77       67.88      7.95 o 
   2   5  20       30.69       22.77      6.46 o 
   3   5  20       30.00       33.98      6.72 o 
   4   5  20        1.42       -3.27      5.05 o 
   0   6  20        8.80        4.27      8.21 o 
   1   6  20       11.37       13.77      6.23 o 
   2   6  20        8.16        3.96      6.78 o 
   3   6  20        6.59        7.82      5.93 o 
   0   7  20       12.60       -7.44      8.11 o 
   1   7  20        0.18       -5.77      5.77 o 
   2   7  20        2.82       10.18      6.26 o 
   1   0  21      106.44      111.99     15.91 o 
   2   0  21        6.81        4.92      7.52 o 
   3   0  21        0.32       -1.56      7.68 o 
   4   0  21        0.77        5.30      8.15 o 
   0   1  21        1.12       -1.06      9.97 o 
   1   1  21       39.15       53.12      6.69 o 
   2   1  21        1.65       -4.65      6.19 o 
   3   1  21        0.04       -1.19      5.13 o 
   4   1  21       25.77       20.52      6.88 o 
   0   2  21        0.11        3.31     15.50 o 
   1   2  21        2.65        7.98      6.09 o 
   2   2  21       47.88       41.68      7.48 o 
   3   2  21        8.55        5.25      5.96 o 
   4   2  21        9.67        7.10      5.87 o 
   0   3  21        3.73        2.61      9.67 o 
   1   3  21        6.09       -5.69      5.69 o 
   2   3  21       23.81       25.60      6.63 o 
   3   3  21        0.06       -5.15      5.15 o 
   4   3  21       15.13       23.38      7.30 o 
   0   4  21        0.13       -4.00      7.72 o 
   1   4  21       13.85        5.48      5.78 o 
   2   4  21       10.64        1.59      6.28 o 
   3   4  21       18.38        9.49      6.15 o 
   0   5  21       12.87        7.46      8.81 o 
   1   5  21        5.11        2.22      5.93 o 
   2   5  21        3.74       -5.41      5.41 o 
   3   5  21       10.34        6.25      6.57 o 
   0   6  21        0.07        4.00      9.22 o 
   1   6  21       16.26       14.65      6.82 o 
   0   0  22       28.05       18.87     16.17 o 
   1   0  22        1.70        2.55     10.71 o 
   2   0  22        5.53       -1.35     10.96 o 
   3   0  22        2.23        4.85     11.40 o 
   0   1  22        1.27       10.97     11.66 o 
   1   1  22        2.83        7.61      7.63 o 
   2   1  22       24.71       27.18      7.29 o 
   3   1  22        1.33        5.42      7.89 o 
   0   2  22        1.40        5.98     10.83 o 
   1   2  22       55.23       52.44      8.49 o 
   2   2  22        0.16       -0.86      6.32 o 
   3   2  22       12.56       -5.97      6.12 o 
   0   3  22        4.09       -2.24     11.13 o 
   1   3  22       18.20        9.07      7.02 o 
   2   3  22        4.20        9.48      7.86 o 
   0   4  22        9.90        3.21      8.88 o 
   1   4  22        4.54        8.87      9.58 o 
                                                 
